# Supplementary material for: Dinor-12-oxo-phytodienoic acid conjugation with amino acids inhibits its phytohormone bioactivity in Marchantia polymorpha
Source: Plant Physiol. 2024 Nov 8;197(1):kiae610. doi: 10.1093/plphys/kiae610 (PMC11663715; doi:10.1093/plphys/kiae610)
Supplement: kiae610_Supplementary_Data [file kiae610_supplementary_data.zip]

Archive with 3 entries (3 files):
- SI_PP2024RA02380R1.pdf
- Supplemental Table S1.xlsx
- Supplemental Table S2.xlsx
