# Supplementary material for: Dinor-12-oxo-phytodienoic acid conjugation with amino acids inhibits its phytohormone bioactivity in Marchantia polymorpha
Source: Plant Physiol. 2024 Nov 8;197(1):kiae610. doi: 10.1093/plphys/kiae610 (PMC11663715; doi:10.1093/plphys/kiae610)
Supplement: kiae610_Supplementary_Data [file kiae610_supplementary_data.zip › Supplemental Table S1.xlsx]

## Sheet: gh3aMock_vs_Tak1Mock
Supplementary table S1. List of differentially expressed genes identified in RNA-seq analyses
DEGs comparing gh3aMock vs Tak1Mock
Gene_ID	baseMean	log2FoldChange	lfcSE	stat	pvalue	padj
Mp1g22380	701.049	11.345	1.16854	9.7087	2.76839e-22	1.57798e-19
Mp2g18830	282.367	10.5733	1.22091	8.66019	4.70986e-18	2.07842e-15
Mp5g16470	312.688	9.84128	1.20539	8.16438	3.23099e-16	1.22778e-13
Mp3g09230	59.2965	9.3463	1.21832	7.67149	1.70004e-14	4.9482e-12
Mp1g22390	3329.3	9.30589	0.301854	30.8291	1.06836e-208	1.46152e-204
Mp5g20043	916.659	8.50388	0.689117	12.3403	5.4976e-35	5.01381e-32
Mp5g16450	211.78	8.21312	1.19409	6.87812	6.06468e-12	1.23828e-09
Mp5g16460	437.987	7.94052	1.19159	6.6638	2.66833e-11	5.00923e-09
Mp1g22420	1883.51	7.66908	0.268983	28.5114	8.45787e-179	3.85679e-175
Mp3g06600	672.496	6.93968	0.353299	19.6425	6.70285e-86	1.52825e-82
Mp5g16440	1257.88	6.86791	0.646577	10.622	2.35586e-26	1.69622e-23
Mp1g22410	1611.05	6.81084	0.234067	29.0978	3.8291e-186	2.6191e-182
Mp3g09220	463.262	6.41696	0.357292	17.96	4.00765e-72	7.83209e-69
Mp3g24060	430.616	6.37516	1.30066	4.90147	9.51211e-07	8.1575e-05
Mp5g16480	310.239	6.30706	0.787622	8.00773	1.16846e-15	3.89866e-13
Mp3g09200	56.8147	6.21758	0.821729	7.56645	3.83552e-14	1.00904e-11
Mp1g22370	3845.61	6.00708	0.238063	25.2332	1.73313e-140	4.74184e-137
Mp6g06370	190.513	5.96715	1.38291	4.31491	1.59666e-05	0.000953815
Mp3g09180	102.59	5.1991	0.483153	10.7608	5.27304e-27	4.00751e-24
Mp1g16650	5.21254	5.07661	1.51332	3.35462	0.000794749	0.0206915
Mp5g16490	18.0352	4.84189	1.29081	3.75105	0.000176096	0.00654619
Mp1g22360	4318.98	4.83309	0.361283	13.3776	8.17595e-41	8.60361e-38
Mp5g20050	39.4828	4.67338	1.27438	3.66718	0.000245241	0.00849833
Mp3g13150	166.718	4.65644	0.709412	6.5638	5.24524e-11	9.56731e-09
Mp5g20047	1627.75	4.50863	0.499543	9.0255	1.78872e-19	8.73917e-17
Mp3g13810	11.631	4.27313	1.06576	4.00947	6.08553e-05	0.00278428
Mp2g08710	51.7212	4.15526	1.20359	3.45238	0.000555654	0.0159024
Mp7g07900	15621.4	4.06154	0.144947	28.0208	9.06757e-173	3.10111e-169
Mp3g09190	435.458	4.03404	0.287529	14.03	1.02099e-44	1.39671e-41
Mp1g00460	179.421	4.03071	0.979863	4.11354	3.89636e-05	0.00193826
Mp3g00220	14.254	4.00893	1.15689	3.46528	0.000529681	0.015287
Mp3g04180	1289.72	3.99902	1.23803	3.23016	0.00123722	0.0290257
Mp2g18870	75.2211	3.95365	0.583931	6.77075	1.28115e-11	2.54003e-09
Mp3g09210	227.735	3.93054	0.287908	13.6521	1.96159e-42	2.23622e-39
Mp3g13820	28.3368	3.84178	0.81542	4.71142	2.45999e-06	0.000192301
Mp6g04580	24.0082	3.77393	0.912253	4.13694	3.51971e-05	0.00179663
Mp2g12180	109.175	3.6773	0.861706	4.26746	1.97709e-05	0.00114604
Mp4g17880	443.495	3.5726	0.545028	6.55489	5.5684e-11	1.00231e-08
Mp2g00930	2407.13	3.57245	0.434528	8.22144	2.01074e-16	7.85911e-14
Mp5g07090	9.25653	3.51558	0.892995	3.93684	8.25628e-05	0.003597
Mp2g05850	33.7153	3.46431	0.786562	4.40437	1.0609e-05	0.00067503
Mp3g09160	171.774	3.3627	0.22643	14.8509	6.86095e-50	1.17322e-46
Mpzg00570	34.3461	3.19188	0.682173	4.679	2.8828e-06	0.000220317
Mp2g18120	12.0456	3.13463	0.978885	3.20224	0.00136362	0.0306814
Mp4g19940	413.739	3.11806	0.707137	4.40942	1.03648e-05	0.000665773
Mp5g16520	231.806	3.00385	0.393154	7.64037	2.16594e-14	6.17292e-12
Mp8g14000	119.325	2.97321	0.369561	8.04525	8.60679e-16	2.94352e-13
Mp6g04610	148.761	2.89181	0.693703	4.16866	3.06396e-05	0.00160594
Mp6g02130	619.293	2.84535	0.810786	3.50937	0.000449164	0.0134749
Mp8g05060	465.517	2.69416	0.332921	8.09247	5.8468e-16	2.10485e-13
Mp5g12260	2102.21	2.64277	0.631177	4.18705	2.82605e-05	0.00150429
Mp7g10470	24.9405	2.62704	0.747597	3.51397	0.000441457	0.0133021
Mp3g09170	79.8986	2.57853	0.485555	5.31048	1.09337e-07	1.24644e-05
Mp8g04080	64.2778	2.51883	0.343186	7.33954	2.14323e-13	4.96939e-11
Mp4g14120	335.051	2.47067	0.784416	3.1497	0.0016344	0.0353068
Mp2g18130	10.5831	2.4371	0.77493	3.14492	0.00166131	0.0356218
Mp6g18260	39.5482	2.36636	0.733614	3.22561	0.00125703	0.0292324
Mp6g09000	603.299	2.35298	0.70763	3.32515	0.000883705	0.0222635
Mp5g03910	17.2189	2.32562	0.58648	3.96539	7.32751e-05	0.00323356
Mp8g07540	1892.73	2.30922	0.175721	13.1414	1.90707e-39	1.86348e-36
Mp4g10980	1914.68	2.29485	0.163683	14.0201	1.1743e-44	1.4604e-41
Mp5g00740	8.78343	2.24154	0.731143	3.0658	0.00217089	0.0435049
Mp7g07870	5062.39	2.15602	0.370983	5.81163	6.1867e-09	8.72516e-07
Mp3g09240	174.641	2.14533	0.335759	6.38948	1.66453e-10	2.91932e-08
Mp3g09150	438.542	2.1	0.315148	6.66354	2.67306e-11	5.00923e-09
Mp4g14220	637.736	2.0845	0.482797	4.31755	1.57772e-05	0.000946629
Mp7g02860	3213.05	2.04248	0.178024	11.4731	1.8017e-30	1.44984e-27
Mp3g01250	3639.01	2.04077	0.607032	3.36188	0.000774137	0.0205337
Mp5g18380	12409.8	2.03855	0.205772	9.90685	3.88713e-23	2.31199e-20
Mp5g16920	1367.95	1.96073	0.574542	3.41268	0.000643271	0.0176352
Mp3g24480	270.401	1.94627	0.332856	5.84717	5.00002e-09	7.27663e-07
Mp7g07880	7079.89	1.94088	0.157642	12.312	7.80952e-35	6.67714e-32
Mp4g03340	472.927	1.93285	0.238202	8.11434	4.88424e-16	1.80585e-13
Mp2g07390	1418.64	1.92824	0.242753	7.94325	1.96956e-15	6.26595e-13
Mp5g07500	1189.79	1.91225	0.244802	7.81141	5.65496e-15	1.71911e-12
Mp5g10700	770.289	1.88071	0.528249	3.56027	0.000370477	0.0117047
Mp1g15990	6999.98	1.87938	0.235012	7.99698	1.27507e-15	4.15308e-13
Mp4g14450	325.318	1.87609	0.610139	3.07487	0.00210597	0.042681
Mp3g01570	195.74	1.8563	0.441074	4.20859	2.56968e-05	0.00139088
Mp2g23350	46.6161	1.80548	0.384769	4.69237	2.70058e-06	0.000207788
Mp2g25300	46.2544	1.78983	0.476595	3.75545	0.000173027	0.00646724
Mp1g09190	126.092	1.77122	0.419933	4.21785	2.46637e-05	0.00136048
Mp3g22470	154.095	1.74921	0.360565	4.8513	1.22656e-06	0.000101081
Mp4g20010	22.2822	1.73928	0.550528	3.15929	0.00158152	0.0343416
Mp2g18780	43.5627	1.71603	0.419851	4.08723	4.3656e-05	0.00212532
Mp2g02650	13135.1	1.66239	0.156578	10.617	2.4832e-26	1.69851e-23
Mp4g14140	331.655	1.65532	0.371849	4.4516	8.52346e-06	0.000566024
Mp8g13250	17630.2	1.64721	0.11372	14.4847	1.51284e-47	2.29952e-44
Mp5g17490	51.6817	1.63411	0.41178	3.96841	7.23543e-05	0.00321255
Mp2g00910	769.903	1.61612	0.153433	10.5331	6.08117e-26	3.96145e-23
Mp5g10950	1208.13	1.59667	0.465421	3.4306	0.000602258	0.016883
Mp2g12200	76.57	1.59569	0.326717	4.88402	1.03947e-06	8.83227e-05
Mp1g27940	152.921	1.59311	0.303874	5.24268	1.58264e-07	1.74601e-05
Mp2g03470	261.591	1.58426	0.389008	4.07256	4.64992e-05	0.00222416
Mp2g06680	1203.08	1.56557	0.274909	5.69486	1.23476e-08	1.68915e-06
Mp4g12890	101.524	1.54798	0.306734	5.04665	4.49615e-07	4.42499e-05
Mp1g09910	104.158	1.54514	0.431157	3.58372	0.000338737	0.0108523
Mp4g03330	74.9389	1.53037	0.420041	3.64337	0.000269089	0.00915155
Mp3g17580	2081.91	1.5258	0.175596	8.68926	3.64819e-18	1.66357e-15
Mp7g07910	6713.63	1.51197	0.246536	6.13288	8.63049e-10	1.43982e-07
Mp4g03350	702.063	1.50707	0.198368	7.59733	3.02301e-14	8.10877e-12
Mp1g26850	41.5996	1.50306	0.469268	3.20299	0.00136009	0.0306814
Mp4g14210	480.714	1.49759	0.301086	4.97397	6.55949e-07	6.0631e-05
Mp1g25250	1251.02	1.47189	0.19903	7.39532	1.41071e-13	3.38571e-11
Mp3g03700	25.4067	1.4638	0.418781	3.49537	0.000473398	0.0139872
Mp1g20650	219.331	1.44507	0.211784	6.8233	8.89732e-12	1.78993e-09
Mp8g05150	986.683	1.43617	0.263994	5.44017	5.32291e-08	6.50155e-06
Mp5g00520	39.3372	1.42584	0.388253	3.67246	0.000240226	0.00836208
Mp7g09350	2330.6	1.42573	0.155558	9.16523	4.94394e-20	2.60127e-17
Mp2g16540	559.724	1.42072	0.179357	7.92121	2.3521e-15	7.31289e-13
Mp6g14520	12608.3	1.41953	0.364195	3.89771	9.71061e-05	0.00410003
Mp7g07890	7931.92	1.41314	0.169344	8.34479	7.13424e-17	2.95747e-14
Mp4g18370	2304.84	1.39138	0.368942	3.77126	0.000162426	0.00617217
Mp4g12040	33.6208	1.38936	0.456592	3.0429	0.00234309	0.04632
Mp3g17450	8181.99	1.38645	0.1571	8.82528	1.09185e-18	5.15053e-16
Mp4g03710	161.296	1.36927	0.382738	3.57757	0.000346805	0.0110848
Mp3g10600	4901.54	1.36601	0.241606	5.65385	1.56893e-08	2.08378e-06
Mp5g14440	119.654	1.36057	0.309046	4.4025	1.07011e-05	0.000677738
Mp5g00560	69.9679	1.34886	0.287472	4.69214	2.70368e-06	0.000207788
Mp1g09180	191.853	1.3422	0.389302	3.4477	0.000565381	0.0161133
Mp5g23110	16710.3	1.31155	0.158767	8.26083	1.44658e-16	5.82034e-14
Mp7g01590	1134.36	1.27369	0.139458	9.13314	6.65401e-20	3.37136e-17
Mp2g21450	32.6968	1.24844	0.375886	3.32134	0.000895854	0.0225281
Mp2g23490	1711.61	1.21595	0.233102	5.21637	1.82468e-07	1.96548e-05
Mp6g21080	607.572	1.19534	0.125666	9.512	1.87034e-21	1.02345e-18
Mp3g21740	4613.81	1.18938	0.246708	4.82098	1.42852e-06	0.000115634
Mp6g11460	262.992	1.18821	0.265925	4.46822	7.88741e-06	0.000540095
Mp2g15700	63.4827	1.1873	0.325149	3.65155	0.00026066	0.00890724
Mp2g20590	186.125	1.1779	0.331983	3.54808	0.000388051	0.0120375
Mp3g22550	158.021	1.16999	0.36596	3.19706	0.00138837	0.031085
Mp3g22220	117.354	1.16948	0.351688	3.32533	0.000883146	0.0222635
Mp5g00250	58.7641	1.16802	0.369323	3.16259	0.0015637	0.0340087
Mp3g09050	9294.3	1.16283	0.149344	7.78628	6.90128e-15	2.05238e-12
Mp8g09440	513.945	1.14859	0.176009	6.52572	6.7674e-11	1.20231e-08
Mp5g02630	652.174	1.14412	0.170461	6.71191	1.92089e-11	3.75396e-09
Mp5g06190	1502.47	1.14144	0.266795	4.27834	1.8829e-05	0.00110549
Mp1g09200	320.766	1.13697	0.335379	3.39012	0.000698621	0.0188504
Mp5g00590	112.48	1.13215	0.298209	3.79649	0.000146756	0.00571974
Mp5g02620	861.078	1.13213	0.265754	4.26006	2.04371e-05	0.0011747
Mp5g20020	267.888	1.12837	0.29471	3.82877	0.000128786	0.00519916
Mp5g21450	352.803	1.09486	0.273519	4.00287	6.2578e-05	0.00285062
Mp5g12720	240.027	1.07257	0.190499	5.6303	1.79895e-08	2.34377e-06
Mp2g23380	17539.7	1.06209	0.315907	3.36204	0.000773701	0.0205337
Mp5g22160	3232.87	1.05428	0.302906	3.48054	0.000500411	0.0146587
Mp5g09280	414.43	1.04522	0.205408	5.08849	3.60928e-07	3.6574e-05
Mp6g03330	7606.63	1.03578	0.144783	7.15401	8.4276e-13	1.85951e-10
Mp5g21640	40.6927	1.00901	0.317301	3.17996	0.00147294	0.0323688
Mp6g17540	417.82	1.00753	0.187225	5.38137	7.39211e-08	8.64309e-06
Mp8g01900	151.537	-1.00797	0.246715	-4.08556	4.39697e-05	0.00212546
Mp3g10230	137.844	-1.0204	0.331195	-3.08097	0.00206328	0.04194
Mp5g14240	102.906	-1.02404	0.271017	-3.77849	0.00015778	0.00604601
Mp4g16860	205.945	-1.04726	0.335167	-3.1246	0.00178044	0.0371011
Mp7g15360	156.81	-1.05775	0.286977	-3.68582	0.000227964	0.0080375
Mp4g17360	1099.11	-1.06017	0.277376	-3.82213	0.000132304	0.00526908
Mp1g29600	85.3586	-1.06417	0.27633	-3.85107	0.000117603	0.00483127
Mp2g17280	510.436	-1.06568	0.203707	-5.23142	1.6821e-07	1.82628e-05
Mp6g13990	526.663	-1.06575	0.277412	-3.84177	0.000122151	0.0049733
Mp2g04400	1563.02	-1.06731	0.140244	-7.61035	2.73356e-14	7.63166e-12
Mp3g01920	72.7032	-1.07722	0.320528	-3.36076	0.00077729	0.0205674
Mp6g11960	201.916	-1.08337	0.269355	-4.02209	5.76835e-05	0.00266591
Mp3g03880	192.511	-1.08796	0.29797	-3.65123	0.000260991	0.00890724
Mp4g08290	75.5651	-1.11555	0.301842	-3.69582	0.000219182	0.0077679
Mp7g14050	537.694	-1.11711	0.279115	-4.00233	6.2722e-05	0.00285062
Mp2g01250	69.1407	-1.11788	0.337024	-3.3169	0.000910206	0.0227635
Mp8g02530	51.4524	-1.12205	0.349947	-3.20635	0.00134429	0.0304404
Mp4g22840	118.236	-1.12634	0.365655	-3.08032	0.00206779	0.0419693
Mp2g20300	105.923	-1.12928	0.265263	-4.25719	2.07011e-05	0.0011849
Mp8g02830	387.766	-1.13107	0.192063	-5.88905	3.88416e-09	5.77558e-07
Mp1g08170	146.742	-1.13378	0.300186	-3.77693	0.000158776	0.00605029
Mp2g09820	365.999	-1.13566	0.24089	-4.71441	2.42407e-06	0.000190582
Mp3g20170	81.4583	-1.14141	0.328179	-3.478	0.000505171	0.0147665
Mp5g03240	347.862	-1.16923	0.225914	-5.17553	2.2726e-07	2.41001e-05
Mp1g07890	104.285	-1.18641	0.373821	-3.17373	0.00150494	0.0329929
Mp5g12520	158.407	-1.18883	0.282921	-4.20197	2.64604e-05	0.00141952
Mp2g21520	2680.56	-1.19805	0.159532	-7.50979	5.92212e-14	1.52858e-11
Mp5g05740	142.961	-1.20754	0.340831	-3.54294	0.00039569	0.0121915
Mp6g11810	77.3652	-1.21012	0.364715	-3.31798	0.000906724	0.0227179
Mp5g10500	296.062	-1.22572	0.204948	-5.98062	2.22292e-09	3.37884e-07
Mp1g17690	1206.23	-1.23187	0.272364	-4.52286	6.10093e-06	0.000432826
Mp4g05210	6190.37	-1.23756	0.408104	-3.03245	0.00242575	0.0473385
Mp4g08040	127.682	-1.24065	0.255048	-4.86439	1.14812e-06	9.57703e-05
Mp5g06380	89.6988	-1.25859	0.304346	-4.13538	3.54368e-05	0.00180214
Mp4g08050	399.616	-1.26621	0.241996	-5.23237	1.67352e-07	1.82628e-05
Mp2g04860	78.7279	-1.26687	0.298623	-4.24237	2.21174e-05	0.00125028
Mp6g11890	203.475	-1.276	0.358013	-3.56411	0.000365093	0.0115613
Mp8g14450	159.844	-1.28419	0.302078	-4.25119	2.12642e-05	0.00120703
Mp3g08040	53.7678	-1.28787	0.314271	-4.09795	4.16821e-05	0.00205852
Mp1g23200	211.47	-1.29731	0.247287	-5.24616	1.55304e-07	1.72728e-05
Mp7g10960	33.756	-1.31634	0.394161	-3.3396	0.000838983	0.0215334
Mp6g08020	51.5783	-1.35595	0.307567	-4.40861	1.04035e-05	0.000665773
Mp3g08060	216.46	-1.37214	0.420373	-3.2641	0.00109811	0.0265255
Mp7g16380	88.7577	-1.38503	0.413018	-3.35344	0.000798128	0.020718
Mp3g22750	145.33	-1.38872	0.288465	-4.81416	1.47817e-06	0.000118949
Mp2g06930	461.718	-1.42029	0.250395	-5.67218	1.40989e-08	1.89091e-06
Mp6g05200	36.6525	-1.44376	0.424445	-3.40153	0.000670098	0.0181524
Mp6g10720	108.034	-1.44759	0.32491	-4.45534	8.37609e-06	0.000558951
Mp3g12410	1179.05	-1.44767	0.190532	-7.59802	3.00686e-14	8.10877e-12
Mp5g13020	85.2317	-1.44942	0.449058	-3.22768	0.00124796	0.0291233
Mp4g20450	260.258	-1.45275	0.260672	-5.57309	2.50257e-08	3.16993e-06
Mp1g23210	201.701	-1.47203	0.208811	-7.04959	1.79444e-12	3.71938e-10
Mp8g01830	426.212	-1.47532	0.200856	-7.34516	2.05512e-13	4.84726e-11
Mp2g02010	293.475	-1.4907	0.296168	-5.0333	4.82105e-07	4.64451e-05
Mp3g18500	63.2872	-1.49951	0.323661	-4.63295	3.60497e-06	0.000268478
Mp4g17690	379.401	-1.51151	0.299799	-5.04175	4.61293e-07	4.47552e-05
Mp3g24170	185.052	-1.53195	0.435518	-3.51753	0.000435588	0.0131542
Mp3g02410	66.953	-1.57375	0.388163	-4.05435	5.02744e-05	0.00238803
Mp5g07320	31.8035	-1.58268	0.440985	-3.58897	0.000331987	0.010661
Mp7g03980	89.431	-1.58963	0.366656	-4.33548	1.4544e-05	0.000888223
Mp8g02730	142.898	-1.62895	0.384816	-4.23307	2.30526e-05	0.00128873
Mp3g19720	84.1467	-1.63135	0.43724	-3.73103	0.000190702	0.00701203
Mp6g11920	59.2836	-1.6415	0.370732	-4.42772	9.52363e-06	0.000623365
Mp2g16000	48.3417	-1.65281	0.459162	-3.59962	0.000318683	0.0104049
Mp1g14700	24.4388	-1.65541	0.508979	-3.2524	0.00114434	0.0273204
Mp3g14930	496.757	-1.76246	0.249286	-7.07003	1.54899e-12	3.26004e-10
Mp5g24500	171.118	-1.79005	0.346728	-5.16271	2.43404e-07	2.52255e-05
Mp6g20880	163.608	-1.81168	0.249616	-7.25788	3.93205e-13	8.81811e-11
Mp2g19870	56.3557	-1.82547	0.360571	-5.06272	4.13321e-07	4.09727e-05
Mp2g25350	79.6453	-1.89941	0.513326	-3.70021	0.000215421	0.00765443
Mp7g13080	75.239	-1.96678	0.392747	-5.00775	5.50692e-07	5.23157e-05
Mp8g02700	329.486	-1.98379	0.636855	-3.11498	0.00183955	0.0380137
Mp7g05190	43.0519	-1.9877	0.557069	-3.56813	0.000359539	0.0114118
Mp2g18260	25.5186	-2.04437	0.604862	-3.37989	0.000725151	0.0194511
Mp3g02290	48.2909	-2.0585	0.602666	-3.41566	0.000636273	0.0175537
Mp8g07190	19.3583	-2.09123	0.624281	-3.34983	0.000808606	0.0208712
Mp3g08290	18.4672	-2.11777	0.586702	-3.60963	0.000306639	0.0100595
Mp4g22180	24.6331	-2.11938	0.455417	-4.65372	3.25999e-06	0.000245037
Mp5g04580	1795.36	-2.14499	0.545931	-3.92905	8.52815e-05	0.00366494
Mp7g19390	949.752	-2.14964	0.591884	-3.63186	0.000281381	0.00941146
Mp8g02750	425.605	-2.14981	0.253045	-8.49577	1.96622e-17	8.4056e-15
Mp5g04600	2574.02	-2.20402	0.539198	-4.08758	4.35894e-05	0.00212532
Mp7g05260	546.308	-2.21831	0.295894	-7.49699	6.53001e-14	1.65427e-11
Mp3g15260	24.9425	-2.26406	0.680277	-3.32814	0.000874276	0.0222307
Mp4g23150	29.0708	-2.39339	0.725917	-3.29705	0.000977055	0.0241702
Mp5g15530	13.2321	-2.40902	0.667104	-3.61116	0.000304835	0.0100244
Mp7g00660	60.4439	-2.4674	0.606151	-4.0706	4.68912e-05	0.00223509
Mp7g16770	23.7119	-2.59243	0.767686	-3.37694	0.000732969	0.0195891
Mp2g01350	151.501	-2.60651	0.424208	-6.14441	8.02612e-10	1.35552e-07
Mp2g02630	22.8268	-2.62097	0.857549	-3.05636	0.00224046	0.0447137
Mp8g02710	173.981	-2.63079	0.352582	-7.46148	8.5555e-14	2.1002e-11
Mp5g05120	97.4993	-2.63244	0.79612	-3.30658	0.000944409	0.02349
Mp7g13090	43.4732	-2.74331	0.46299	-5.92521	3.11902e-09	4.68882e-07
Mp3g10040	33.6899	-2.76291	0.682494	-4.04826	5.16004e-05	0.00244254
Mp5g10720	25.853	-2.80368	0.551613	-5.08269	3.72129e-07	3.74318e-05
Mp5g20350	14.2026	-3.06385	0.848261	-3.61192	0.000303943	0.0100191
Mp4g08790	23.0756	-3.21124	0.718894	-4.46691	7.93561e-06	0.000540095
Mp2g10930	43.4029	-3.57366	0.810171	-4.41099	1.02897e-05	0.000665773
Mpzg00770	36.835	-3.75052	0.6418	-5.84375	5.10392e-09	7.34964e-07
Mp1g26530	32.3527	-4.12967	1.00222	-4.12053	3.78003e-05	0.00189417
Mpzg00760	17.0153	-4.60983	1.03189	-4.46738	7.91821e-06	0.000540095
Mp1g07550	9.20696	-4.7677	1.37913	-3.45704	0.000546143	0.0157209
Mp4g05030	5.67364	-4.79019	1.48793	-3.21937	0.00128474	0.0295878
Mp5g11310	364.529	-5.3609	0.517057	-10.3681	3.46321e-25	2.15349e-22
Mp7g09020	9.58342	-5.42935	1.49475	-3.63227	0.000280938	0.00941146
Mp6g13350	5.11707	-6.51821	1.90837	-3.41559	0.00063645	0.0175537
Mp6g11710	13.4558	-7.37877	1.31158	-5.62586	1.84586e-08	2.38221e-06
Mp1g24810	23.3735	-15.2734	4.24838	-3.5951	0.000324266	0.0105117

## Sheet: Tak1dnOPDA_vs_Tak1Mock
DEGs comparing Tak1dnOPDA vs Tak1Mock
Gene_ID	baseMean	log2FoldChange	lfcSE	stat	pvalue	padj
Mp3g04180	1289.72	12.157	1.18777	10.2352	1.37927e-24	3.38145e-23
Mp5g16460	437.987	11.6067	1.18559	9.78976	1.24591e-22	2.78954e-21
Mp5g16450	211.78	10.7035	1.18966	8.99712	2.31715e-19	4.33633e-18
Mp5g16470	312.688	10.6124	1.20464	8.80953	1.25671e-18	2.26804e-17
Mp2g18830	282.367	10.3345	1.22106	8.46354	2.59385e-17	4.34319e-16
Mp1g07300	167.626	10.324	1.20407	8.57422	9.97626e-18	1.70594e-16
Mp7g12590	675.968	10.2592	1.03554	9.90709	3.87786e-23	8.961e-22
Mp3g24060	430.616	10.1716	1.29607	7.84804	4.22575e-15	6.17609e-14
Mp8g06230	2087.61	10.0269	0.95597	10.4887	9.73676e-26	2.54196e-24
Mp5g16440	1257.88	9.65432	0.644572	14.9779	1.02424e-50	6.15394e-49
Mp7g07870	5062.39	9.54016	0.342282	27.8722	5.79351e-171	2.08566e-168
Mp1g14690	185.051	9.14631	1.19362	7.66269	1.82084e-14	2.52628e-13
Mp6g08520	70.4958	9.0715	1.22329	7.41568	1.21003e-13	1.5765e-12
Mp5g22160	3232.87	8.75889	0.258883	33.8334	6.36084e-251	4.14363e-248
Mp5g23140	9911.64	8.75837	0.192307	45.5438	0	0
Mp5g23120	5130.18	8.75126	0.389334	22.4775	6.88793e-112	1.30871e-109
Mp6g15170	171.41	8.63539	1.20312	7.17751	7.09899e-13	8.80455e-12
Mp7g07910	6713.63	8.17417	0.227636	35.909	2.20758e-282	1.67776e-279
Mp4g19940	413.739	8.17396	0.689946	11.8473	2.22363e-32	7.58586e-31
Mp2g14970	34.3314	8.11027	1.27132	6.37939	1.77797e-10	1.79901e-09
Mp5g20043	916.659	7.91973	0.689486	11.4864	1.54363e-30	4.83224e-29
Mp7g07900	15621.4	7.91524	0.143169	55.286	0	0
Mp5g18000	58.2039	7.85569	1.20529	6.51766	7.1412e-11	7.52052e-10
Mp4g07360	20.9713	7.84706	1.27288	6.1648	7.05705e-10	6.74165e-09
Mp5g16480	310.239	7.66846	0.784963	9.76919	1.52663e-22	3.40135e-21
Mp7g06480	3368.6	7.627	0.227694	33.4967	5.38431e-246	3.20249e-243
Mp2g21840	226.163	7.54784	1.12983	6.68051	2.38115e-11	2.60593e-10
Mp2g00920	18.4435	7.54031	1.28841	5.85241	4.84492e-09	4.20016e-08
Mp6g14960	14.9178	7.47136	1.26905	5.88736	3.92412e-09	3.43235e-08
Mp5g20050	39.4828	7.40357	1.22326	6.05231	1.42784e-09	1.32157e-08
Mp6g16420	16.7516	7.30248	1.37954	5.29341	1.20058e-07	8.72688e-07
Mp1g03200	10.9828	7.27837	1.30747	5.56675	2.59531e-08	2.06417e-07
Mp2g07910	14.8201	7.27735	1.30933	5.55809	2.72747e-08	2.16175e-07
Mp1g08710	15.0199	7.20503	1.30147	5.53609	3.09296e-08	2.42613e-07
Mp2g00930	2407.13	7.1352	0.432346	16.5035	3.46489e-61	2.67795e-59
Mp5g04030	24.8422	7.11446	1.25168	5.68394	1.31626e-08	1.08538e-07
Mp6g10160	10025.2	7.10145	0.124474	57.0518	0	0
Mp1g05010	11.3378	7.06248	1.32098	5.34639	8.97268e-08	6.63596e-07
Mp3g06600	672.496	7.04695	0.353166	19.9536	1.39354e-88	1.78164e-86
Mp2g21340	97.4753	7.0449	1.27782	5.51321	3.52351e-08	2.74653e-07
Mp5g10400	22.6888	6.99301	1.28819	5.42856	5.68112e-08	4.31765e-07
Mp7g08310	53.3824	6.95957	1.05304	6.60902	3.86876e-11	4.16074e-10
Mp7g10200	10.5647	6.95036	1.31699	5.27744	1.31003e-07	9.47711e-07
Mp5g21750	167.77	6.92597	0.538341	12.8654	7.04737e-38	2.89513e-36
Mp7g07890	7931.92	6.90731	0.159473	43.3135	0	0
Mp7g07880	7079.89	6.88609	0.149167	46.1635	0	0
Mp5g07490	1027.54	6.85282	0.25353	27.0296	6.62717e-161	2.26649e-158
Mp2g08470	30.9497	6.76635	1.24346	5.44157	5.28142e-08	4.0318e-07
Mp5g20060	3137.61	6.75887	0.601299	11.2404	2.58069e-29	7.70826e-28
Mp6g06250	7.08321	6.74133	1.384	4.87091	1.11087e-06	7.15138e-06
Mp6g09000	603.299	6.73641	0.701117	9.60811	7.38922e-22	1.55995e-20
Mp6g19170	9167.47	6.70549	0.198399	33.798	2.11186e-250	1.31319e-247
Mp5g15340	969.836	6.68109	0.287882	23.2077	3.80461e-119	7.65397e-117
Mp7g09380	10.1388	6.59815	1.3672	4.82602	1.39288e-06	8.86262e-06
Mp5g20047	1627.75	6.56482	0.498423	13.1712	1.28564e-39	5.5657e-38
Mp4g07350	19.8483	6.55822	1.31	5.00629	5.54894e-07	3.71377e-06
Mp2g06770	1337.44	6.51365	0.562661	11.5765	5.42085e-31	1.72459e-29
Mp1g09120	4023.96	6.50038	0.191017	34.0304	7.90837e-254	5.40933e-251
Mp1g28550	21.0611	6.45506	1.26737	5.09329	3.51903e-07	2.4179e-06
Mp3g09050	9294.3	6.38927	0.143383	44.5609	0	0
Mp6g06900	463.393	6.35992	0.333512	19.0695	4.52304e-81	5.03051e-79
Mp7g02110	7.14299	6.31392	1.3926	4.5339	5.79047e-06	3.36649e-05
Mp3g06210	6.86758	6.28282	1.52212	4.12767	3.66454e-05	0.000182826
Mp4g01850	9.92866	6.24747	1.33597	4.67637	2.91995e-06	1.76825e-05
Mp7g02400	6.34193	6.24653	1.46254	4.27101	1.94594e-05	0.00010314
Mp4g21030	103.498	6.23001	0.586025	10.631	2.13861e-26	5.7591e-25
Mp6g05600	14569.7	6.19009	0.229747	26.9431	6.88048e-160	2.29573e-157
Mp1g16530	1025.32	6.17694	0.438565	14.0844	4.73502e-45	2.3134e-43
Mp8g13120	13.6802	6.17277	1.30771	4.7203	2.35501e-06	1.44404e-05
Mp3g04310	247.299	6.16709	0.350294	17.6054	2.23736e-69	1.97465e-67
Mp2g19270	6.01172	6.15675	1.4323	4.29851	1.71952e-05	9.19227e-05
Mp6g03330	7606.63	6.09437	0.13834	44.0534	0	0
Mp8g13350	6.34254	6.01882	1.44821	4.15604	3.23817e-05	0.000162861
Mp5g22940	7.87799	6.01786	1.42312	4.22864	2.35112e-05	0.000122294
Mp6g10150	8.2286	5.98963	1.44463	4.14612	3.38158e-05	0.000169575
Mp2g19720	12.5434	5.92768	1.33921	4.42624	9.5888e-06	5.36283e-05
Mp5g23110	16710.3	5.88386	0.156772	37.5314	0	0
Mp2g03760	237.005	5.88168	0.407952	14.4176	4.01059e-47	2.05486e-45
Mp3g07440	17.4343	5.85858	1.15393	5.07708	3.83285e-07	2.61774e-06
Mp7g09920	14.0117	5.85646	1.27679	4.58688	4.49926e-06	2.65759e-05
Mp2g17410	210.794	5.79924	0.479652	12.0905	1.18561e-33	4.22374e-32
Mp2g04030	94.7472	5.79864	0.568393	10.2018	1.946e-24	4.73688e-23
Mp5g07480	595.287	5.79375	0.300225	19.298	5.57878e-83	6.41326e-81
Mp5g18140	7.14471	5.73921	1.53971	3.72747	0.000193412	0.000824003
Mp2g14880	4.93338	5.73789	1.45552	3.94217	8.07476e-05	0.000375854
Mp1g10340	9.78825	5.65336	1.35554	4.17056	3.03848e-05	0.000153787
Mp2g15080	9.99072	5.65335	1.34636	4.19899	2.68102e-05	0.000137623
Mp3g24400	1547.21	5.6398	0.150514	37.4703	2.80979e-307	2.74557e-304
Mp2g25460	25.1005	5.58864	0.90589	6.16923	6.86228e-10	6.56935e-09
Mp2g02650	13135.1	5.58785	0.15495	36.0624	8.82682e-285	7.10299e-282
Mp1g00130	10.3644	5.5808	1.3649	4.08879	4.33626e-05	0.000213766
Mp7g10180	14.2769	5.56565	1.29772	4.28878	1.79656e-05	9.5742e-05
Mp1g11540	5.97404	5.55746	1.49902	3.70739	0.00020941	0.000884449
Mp5g21760	3577.82	5.544	0.930084	5.96075	2.5108e-09	2.26419e-08
Mp4g21230	3.45312	5.46796	1.7804	3.0712	0.00213198	0.00695411
Mp2g01790	29.3702	5.45248	1.1929	4.57076	4.85952e-06	2.85192e-05
Mp7g09350	2330.6	5.41003	0.147081	36.7828	3.48264e-296	3.17617e-293
Mp3g08130	9.68473	5.39187	1.43348	3.76139	0.000168972	0.00073196
Mp5g13120	4.43734	5.36793	1.54909	3.46521	0.00052982	0.00203594
Mp1g25320	6.34912	5.34417	1.58603	3.36952	0.000753004	0.00277807
Mp6g19790	9776.91	5.34007	0.126175	42.3228	0	0
Mp2g14920	52.6297	5.33246	1.12306	4.74817	2.05269e-06	1.27235e-05
Mp1g27790	243.653	5.32661	0.399803	13.3231	1.69957e-40	7.52432e-39
Mp2g14960	13.8405	5.32434	1.43335	3.71461	0.000203516	0.000862218
Mp1g00460	179.421	5.31712	0.97536	5.45144	4.99643e-08	3.82706e-07
Mp1g16650	5.21254	5.31478	1.50628	3.52841	0.000418063	0.00164846
Mp3g03800	9.26611	5.31176	1.22293	4.34348	1.40243e-05	7.61015e-05
Mp3g15670	3.89253	5.30704	1.89397	2.80208	0.00507744	0.0148291
Mp5g23190	13.0415	5.30363	1.15823	4.57908	4.67018e-06	2.75143e-05
Mp3g12040	3908.27	5.28023	0.164658	32.0678	1.23925e-225	6.52038e-223
Mp3g03230	10.1239	5.27637	1.39648	3.77835	0.000157873	0.000687148
Mp2g22640	14.7339	5.27118	1.2055	4.37259	1.22779e-05	6.72385e-05
Mp3g05150	5413.46	5.26839	0.569556	9.24999	2.24515e-20	4.44481e-19
Mp5g22310	9.97324	5.24031	1.26574	4.14013	3.47111e-05	0.000173619
Mp4g03890	298.51	5.22672	0.289386	18.0614	6.41717e-73	6.4078e-71
Mp6g04870	9.74466	5.15252	1.26377	4.07709	4.56026e-05	0.0002236
Mp1g00280	71.1357	5.1309	0.616686	8.32012	8.78768e-17	1.43106e-15
Mp5g16520	231.806	5.11766	0.384621	13.3057	2.14433e-40	9.43231e-39
Mp5g22960	25.6808	5.11233	0.91195	5.60593	2.07145e-08	1.67182e-07
Mp3g22650	7.35755	5.09674	1.39979	3.64107	0.000271512	0.00112282
Mp6g15660	93.9602	5.09461	0.470833	10.8204	2.75553e-27	7.74038e-26
Mp5g21670	47.9674	5.03829	0.61185	8.23452	1.80275e-16	2.87097e-15
Mp2g12230	14.8109	5.03682	1.22292	4.11869	3.8103e-05	0.000189545
Mp3g18820	10.6196	4.98927	1.18613	4.20635	2.59531e-05	0.000133856
Mp7g13900	15.8025	4.98802	0.951954	5.23977	1.60778e-07	1.15094e-06
Mp2g18870	75.2211	4.95809	0.578429	8.57165	1.02015e-17	1.7401e-16
Mp3g01570	195.74	4.9545	0.419598	11.8077	3.56086e-32	1.19102e-30
Mp2g23340	8.10815	4.95203	1.28094	3.86593	0.000110668	0.000501969
Mp1g00700	2427	4.91591	0.338613	14.5178	9.35143e-48	4.95843e-46
Mp3g25030	7.6408	4.90933	1.56387	3.13922	0.00169396	0.00569229
Mp1g22420	1883.51	4.89944	0.270903	18.0856	4.14171e-73	4.16608e-71
Mp2g21040	926.371	4.88755	0.231743	21.0904	9.73911e-99	1.48034e-96
Mp7g10940	517.551	4.88721	0.309302	15.8007	3.07493e-56	2.15718e-54
Mp1g16450	8479.13	4.88285	0.20382	23.9567	7.86398e-127	1.79299e-124
Mp2g22630	36.9187	4.86029	0.798548	6.08641	1.15467e-09	1.07969e-08
Mp7g19450	5.10678	4.8121	1.4308	3.36322	0.000770378	0.00283834
Mp5g07500	1189.79	4.80554	0.237939	20.1965	1.0511e-90	1.4379e-88
Mp3g12210	9.94634	4.80424	1.30853	3.67148	0.000241152	0.00100732
Mp7g19230	9.68926	4.78926	1.3557	3.5327	0.000411346	0.00162495
Mp7g02310	4.89425	4.7856	1.60673	2.97848	0.00289681	0.00909435
Mp2g01760	14.9588	4.76806	1.47822	3.22554	0.00125736	0.00438795
Mp5g16490	18.0352	4.76549	1.29104	3.69121	0.000223188	0.000937142
Mp2g16360	5.14747	4.76036	1.43635	3.3142	0.000919046	0.00331809
Mp1g22390	3329.3	4.7568	0.305074	15.5923	8.20933e-55	5.45163e-53
Mp3g24080	6.80336	4.71294	1.39565	3.37688	0.000733118	0.00271129
Mp8g01770	141.014	4.66777	0.323548	14.4268	3.50935e-47	1.80481e-45
Mp1g16520	7079.21	4.64679	0.228297	20.3542	4.26302e-92	5.95082e-90
Mp4g23200	10.1844	4.64231	1.0348	4.48618	7.25128e-06	4.14186e-05
Mp1g18650	2629.26	4.6398	0.177967	26.0711	7.75477e-150	2.3062e-147
Mp8g13250	17630.2	4.63377	0.11285	41.0614	0	0
Mp1g10840	58.411	4.61235	0.500663	9.21249	3.18656e-20	6.24529e-19
Mp6g15070	9.23981	4.59608	1.40356	3.27458	0.00105818	0.00376583
Mp2g20230	59.6441	4.57369	0.623308	7.33777	2.17182e-13	2.76892e-12
Mp8g09690	8.12128	4.535	1.41204	3.21167	0.00131966	0.00457965
Mp8g05060	465.517	4.52114	0.329255	13.7314	6.58301e-43	3.07357e-41
Mp7g02470	570.147	4.52078	0.203543	22.2105	2.72165e-109	4.89897e-107
Mp3g24410	3127.39	4.49013	0.139327	32.2274	7.30037e-228	3.99476e-225
Mp3g10670	21.1972	4.47654	0.84974	5.26813	1.37824e-07	9.96003e-07
Mp1g08700	15.102	4.47262	0.950615	4.70497	2.53902e-06	1.54785e-05
Mp1g13010	194.374	4.47019	0.357286	12.5115	6.45904e-36	2.51737e-34
Mp7g17630	11.416	4.45082	1.18567	3.75384	0.000174144	0.000752223
Mp8g13870	38.2947	4.41289	0.687015	6.42329	1.33364e-10	1.36866e-09
Mp6g08530	3848.3	4.41171	0.0959545	45.9771	0	0
Mp8g11690	30.2875	4.41153	0.665689	6.62702	3.42529e-11	3.70126e-10
Mp3g15570	76.2455	4.40242	0.52969	8.31131	9.46505e-17	1.53596e-15
Mp6g04580	24.0082	4.39638	0.904333	4.86147	1.1652e-06	7.48706e-06
Mp1g09210	168.559	4.38541	0.297862	14.7229	4.59195e-49	2.5745e-47
Mp2g02400	28.1037	4.37035	0.749706	5.82942	5.56201e-09	4.77349e-08
Mp6g15710	115.433	4.36689	0.360737	12.1055	9.88062e-34	3.5384e-32
Mp5g07550	15.8749	4.35593	1.06109	4.10515	4.04056e-05	0.000200193
Mp6g05590	21.4944	4.34764	0.77877	5.58271	2.36806e-08	1.89555e-07
Mp6g11460	262.992	4.33292	0.244629	17.7122	3.37668e-70	3.12115e-68
Mp7g10470	24.9405	4.3301	0.723953	5.98119	2.21516e-09	2.00419e-08
Mp2g01620	86.0702	4.32869	0.556499	7.77843	7.34327e-15	1.0519e-13
Mp3g16730	86.9746	4.32669	0.497555	8.6959	3.44093e-18	6.08164e-17
Mp1g00760	5.37114	4.32646	1.39185	3.10842	0.00188094	0.00624544
Mp6g07910	4195.7	4.32152	0.114034	37.8968	0	0
Mp2g25450	131.112	4.26027	0.311556	13.6742	1.44871e-42	6.71808e-41
Mp6g19800	1634.77	4.24045	0.184797	22.9466	1.59352e-116	3.1142e-114
Mp8g13020	342.495	4.23374	0.297381	14.2367	5.41895e-46	2.72541e-44
Mp8g12500	102.998	4.22911	0.435072	9.72048	2.46608e-22	5.37197e-21
Mp1g23390	12.4033	4.2231	1.39832	3.02012	0.00252675	0.00808939
Mp4g03430	5.0423	4.22129	1.56527	2.69684	0.00700002	0.0195709
Mp2g03140	6.14724	4.21379	1.49772	2.81347	0.00490107	0.0143692
Mp4g09420	157.912	4.20749	0.360658	11.6662	1.89798e-31	6.15268e-30
Mp2g05910	1953.16	4.20683	0.17129	24.5597	3.40438e-133	8.95615e-131
Mp2g01740	65.8737	4.20582	0.609134	6.90458	5.03511e-12	5.84227e-11
Mp5g16920	1367.95	4.20323	0.573118	7.33397	2.23426e-13	2.84419e-12
Mp1g22380	701.049	4.18297	1.19237	3.50811	0.000451299	0.00176747
Mp4g16640	14.8934	4.15377	0.919191	4.51894	6.21508e-06	3.59726e-05
Mp3g03330	7.25104	4.15098	1.12419	3.69241	0.000222135	0.000933295
Mp5g15250	10.5025	4.1437	0.998713	4.14904	3.33876e-05	0.000167735
Mp8g00550	348.601	4.14282	0.207207	19.9936	6.25598e-89	8.15065e-87
Mp2g00890	1611.87	4.1369	0.171407	24.1349	1.07611e-128	2.49512e-126
Mp5g01100	6.48079	4.11573	1.48404	2.77332	0.00554876	0.016048
Mp4g16050	4063.98	4.10845	0.157255	26.126	1.84821e-150	5.61854e-148
Mp2g22410	7920.07	4.10282	0.216151	18.9813	2.43686e-80	2.62491e-78
Mp6g06070	18.5361	4.0978	0.737858	5.55364	2.79786e-08	2.20986e-07
Mp7g10930	73.0224	4.06384	0.910855	4.46157	8.13605e-06	4.60493e-05
Mp5g02270.	8.32159	4.06348	1.36507	2.97675	0.00291323	0.0091385
Mp3g00220	14.254	4.05674	1.15478	3.513	0.000443082	0.00173927
Mp4g16750	80.8824	4.05493	0.443144	9.15036	5.67419e-20	1.09482e-18
Mp2g14350	16.5569	4.05007	0.918227	4.41075	1.03013e-05	5.72355e-05
Mp4g22490	1256.78	4.04625	0.21297	18.9992	1.73107e-80	1.87944e-78
Mp6g20470	2247.75	4.03124	0.2282	17.6654	7.74307e-70	6.92321e-68
Mp8g00330	5.42314	4.02908	1.27106	3.16985	0.00152518	0.00518629
Mp5g01770	6527.75	4.01466	0.168909	23.7682	7.12918e-125	1.54805e-122
Mp5g21470	21.467	4.00455	1.33941	2.98979	0.00279171	0.00880623
Mpzg00300	4.57502	3.98799	1.63565	2.43817	0.0147618	0.0370604
Mp4g01840	112.54	3.98443	0.326835	12.1909	3.47368e-34	1.27059e-32
Mp5g04140	1082.88	3.97623	0.148169	26.8358	1.23649e-158	4.02742e-156
Mp1g19950	4.89548	3.97304	1.28855	3.08334	0.0020469	0.00672629
Mp3g06890	8.92119	3.9685	1.11235	3.56768	0.000360155	0.00144516
Mp2g08520	44.5246	3.95544	0.483023	8.18894	2.6354e-16	4.15828e-15
Mp1g03620	12236.3	3.94964	0.109442	36.0889	3.38827e-285	2.89697e-282
Mp2g12180	109.175	3.94716	0.861075	4.58398	4.562e-06	2.69117e-05
Mp2g22390	7913.21	3.93964	0.234226	16.8198	1.74635e-63	1.38896e-61
Mp8g09770	4245.81	3.93341	0.160385	24.5247	8.05441e-133	2.00335e-130
Mp6g08430	7.93828	3.91522	1.21834	3.21357	0.00131094	0.00455298
Mp2g03860	8.62577	3.91088	1.11799	3.49814	0.00046851	0.00182547
Mp2g02210	484.137	3.91032	0.203817	19.1855	4.89235e-82	5.48585e-80
Mp5g01910	6971.55	3.89169	0.149444	26.0411	1.69615e-149	4.93689e-147
Mp1g27780	4088.55	3.89107	0.095838	40.6005	0	0
Mp2g08330	106.778	3.87999	0.33232	11.6754	1.70191e-31	5.54337e-30
Mp4g10770	85.7004	3.87913	0.426012	9.10568	8.5725e-20	1.63559e-18
Mp1g04770	83.0588	3.87756	0.34477	11.2468	2.40126e-29	7.18802e-28
Mp1g24960	81.4401	3.86595	0.411554	9.39352	5.80254e-21	1.17251e-19
Mp1g08960	63.2716	3.86344	0.525423	7.35301	1.93797e-13	2.48235e-12
Mp7g11030	10.704	3.85743	0.991852	3.88911	0.000100611	0.000460262
Mp3g21090	3387.22	3.84825	0.359044	10.7181	8.37387e-27	2.30492e-25
Mp8g06000	86.6482	3.83137	0.44391	8.63096	6.08416e-18	1.05623e-16
Mp5g15750	6.06156	3.82475	1.27747	2.99401	0.00275337	0.00870892
Mp1g25130	27.2045	3.8138	0.543295	7.01976	2.22246e-12	2.66461e-11
Mp1g13440	129.755	3.80978	0.371747	10.2483	1.20412e-24	2.95735e-23
Mp6g14950	9.98076	3.80955	1.16816	3.26116	0.00110959	0.00392735
Mp2g10890	8.00043	3.80394	1.28279	2.96537	0.00302319	0.00941865
Mp5g15650	69.0241	3.80196	0.424547	8.95531	3.38767e-19	6.28811e-18
Mp7g05060	27.2467	3.7904	0.565171	6.70665	1.99145e-11	2.19968e-10
Mp3g18630	1177.69	3.7881	0.164443	23.0359	2.03555e-117	4.0357e-115
Mp5g12260	2102.21	3.77798	0.630857	5.98865	2.11596e-09	1.91825e-08
Mp5g16220	415.508	3.77789	0.620868	6.08485	1.166e-09	1.08954e-08
Mp3g02800	15.2512	3.76241	0.777692	4.83792	1.31203e-06	8.3911e-06
Mp8g18700	280.021	3.75919	0.318165	11.8152	3.25644e-32	1.09455e-30
Mp6g08510	16.6722	3.75889	0.886908	4.2382	2.25323e-05	0.00011765
Mp2g22400	1558.12	3.69799	0.114071	32.4184	1.51074e-230	8.61121e-228
Mp1g14090	36.6854	3.67745	0.664802	5.53165	3.17227e-08	2.48549e-07
Mp6g00390	9060.26	3.67663	0.126363	29.0958	4.05405e-186	1.63116e-183
Mp8g06310	125.574	3.66799	0.371469	9.87428	5.38184e-23	1.22911e-21
Mp4g21100	630.067	3.66395	0.177344	20.6601	7.91831e-95	1.15237e-92
Mp1g09180	191.853	3.65537	0.360227	10.1474	3.40332e-24	8.22569e-23
Mp5g24250	12.7547	3.6387	1.26064	2.88639	0.00389694	0.0117372
Mp5g19670	6703.55	3.63036	0.137179	26.4644	2.49452e-154	7.7557e-152
Mp6g20360	2466.56	3.62788	0.125977	28.7979	2.27625e-182	8.64974e-180
Mp4g09020	7.92239	3.62401	1.39052	2.60622	0.00915463	0.0245994
Mp8g00170	6.43348	3.58842	1.29239	2.77657	0.00549354	0.0159051
Mp3g02470	668.671	3.57266	0.283333	12.6094	1.87405e-36	7.45262e-35
Mp2g08840	11.7868	3.56934	1.06017	3.36676	0.000760564	0.00280445
Mp2g04410	605.118	3.56444	0.272804	13.0659	5.15455e-39	2.18988e-37
Mp1g04760	2058.09	3.55837	0.126649	28.0963	1.0861e-173	4.01565e-171
Mp7g18870	1664.96	3.55324	0.167765	21.1798	1.46601e-99	2.27899e-97
Mp1g22410	1611.05	3.54801	0.237671	14.9283	2.15839e-50	1.27822e-48
Mp1g02150	2975.5	3.54749	0.200573	17.6868	5.30409e-70	4.83733e-68
Mp1g15990	6999.98	3.54694	0.234607	15.1186	1.22083e-51	7.59135e-50
Mp7g03650	848.591	3.52862	0.205999	17.1294	8.96346e-66	7.56914e-64
Mp6g05910	115.905	3.51749	0.777513	4.52403	6.06744e-06	3.51706e-05
Mp4g03860	890.632	3.51421	0.136568	25.7322	5.09784e-146	1.39477e-143
Mp2g05790	212.411	3.50086	0.86839	4.03144	5.54363e-05	0.00026722
Mp7g11820	6.54708	3.50063	1.14082	3.06853	0.00215111	0.00700982
Mp6g09650	84.9884	3.49913	0.369398	9.47251	2.73189e-21	5.63685e-20
Mp3g04290	11.5075	3.49871	0.864372	4.04769	5.17248e-05	0.000250653
Mp7g14100	6661.4	3.49116	0.142242	24.5438	5.04218e-133	1.30145e-130
Mp5g09250	243.87	3.48741	0.342294	10.1884	2.23496e-24	5.42096e-23
Mp7g08880	6.76707	3.47834	1.04569	3.32636	0.000879867	0.00319612
Mp1g27980	89.2768	3.47232	0.366937	9.46299	2.99248e-21	6.15596e-20
Mp3g19600	20.0795	3.47044	0.904571	3.83656	0.00012477	0.000559255
Mp5g07520	55.6535	3.46242	0.525733	6.58589	4.52171e-11	4.8288e-10
Mp5g24180	32.8823	3.46034	0.561407	6.16369	7.10694e-10	6.77984e-09
Mp6g02130	619.293	3.46025	0.81024	4.27065	1.94907e-05	0.000103246
Mp2g20590	186.125	3.45919	0.319028	10.8429	2.15503e-27	6.10368e-26
Mp4g17380	6546.5	3.45778	0.237695	14.5471	6.09081e-48	3.24211e-46
Mp7g13030	108.812	3.45357	0.291413	11.8511	2.12353e-32	7.26248e-31
Mp4g16190	13.0726	3.44722	0.790907	4.35857	1.30918e-05	7.13812e-05
Mp8g07630	258.903	3.43027	0.229024	14.9778	1.02566e-50	6.15394e-49
Mp5g01360	2655.34	3.43008	0.763226	4.49419	6.98359e-06	4.004e-05
Mp3g11550	1331.91	3.42627	0.144471	23.716	2.46648e-124	5.27209e-122
Mp3g17450	8181.99	3.4164	0.156343	21.8519	7.45237e-106	1.29049e-103
Mp3g17580	2081.91	3.40659	0.17381	19.5995	1.56202e-85	1.87442e-83
Mp6g21280	35.2175	3.40486	0.600288	5.67204	1.41103e-08	1.15864e-07
Mp3g02240	3388.6	3.39834	0.465037	7.30769	2.71777e-13	3.44251e-12
Mp4g07180	904.857	3.39613	0.407476	8.33455	7.77963e-17	1.27151e-15
Mp3g09290	877.025	3.39365	0.145651	23.2998	4.45092e-120	9.08784e-118
Mp5g21680	4092.36	3.38517	0.619338	5.46578	4.60865e-08	3.55191e-07
Mp4g10760	20.0026	3.38361	0.80898	4.18256	2.88248e-05	0.000146752
Mp6g15700	452.446	3.3822	0.256	13.2117	7.50767e-40	3.28131e-38
Mp2g03470	261.591	3.37302	0.382967	8.80759	1.27867e-18	2.30463e-17
Mp1g10700	55.2365	3.37219	0.499354	6.7531	1.44715e-11	1.61609e-10
Mp5g22720	6347.39	3.36785	0.237821	14.1613	1.59079e-45	7.88479e-44
Mp4g01810	12.7098	3.36488	0.923449	3.64382	0.000268626	0.0011129
Mp1g22370	3845.61	3.36144	0.239037	14.0624	6.46127e-45	3.14556e-43
Mp3g15090	81.8535	3.35576	0.317114	10.5822	3.60446e-26	9.5932e-25
Mp7g14370	6137.4	3.35122	0.122121	27.4418	8.69319e-166	3.0493e-163
Mp5g16240	186.395	3.34867	0.63211	5.2976	1.17334e-07	8.54704e-07
Mp6g14200	1173.08	3.34699	0.16952	19.7439	9.05262e-87	1.12582e-84
Mp6g20450	5111.2	3.34509	0.106906	31.2899	6.40931e-215	3.13141e-212
Mp2g01750	18.6677	3.33883	1.01191	3.29954	0.000968417	0.00347989
Mp1g00490	10391.2	3.33487	0.124906	26.6991	4.82134e-157	1.53386e-154
Mp6g07630	38.1626	3.32954	0.504071	6.60529	3.96745e-11	4.26353e-10
Mp3g09010	10719.1	3.32038	0.105025	31.6153	2.27883e-219	1.15461e-216
Mp7g11420	29.1819	3.31871	0.532095	6.23706	4.45861e-10	4.34739e-09
Mp6g06370	190.513	3.2984	1.39084	2.37151	0.0177155	0.0433318
Mp8g01200	17.7649	3.29631	0.749369	4.39878	1.08859e-05	6.00965e-05
Mp4g02360	1289.53	3.2923	0.216287	15.2219	2.52907e-52	1.61672e-50
Mp2g10330	398.008	3.28898	0.528051	6.22853	4.70832e-10	4.56807e-09
Mp3g22550	158.021	3.28009	0.348272	9.41817	4.59005e-21	9.30251e-20
Mp3g06970	19.4938	3.27686	0.812814	4.0315	5.54212e-05	0.00026722
Mp3g16300	4.57217	3.26844	1.19545	2.73407	0.00625559	0.0177758
Mp1g12280	6.26333	3.26253	1.12894	2.88989	0.00385374	0.0116327
Mp4g17370	9.75744	3.26157	1.00481	3.24595	0.00117061	0.00411988
Mp6g14720	502.71	3.25979	0.311784	10.4553	1.38609e-25	3.59804e-24
Mp6g14730	94.1851	3.25198	0.451917	7.19597	6.20193e-13	7.71295e-12
Mp8g09300	4294.78	3.25007	0.0925949	35.0999	6.76459e-270	4.87051e-267
Mp7g17960	4097.4	3.24882	0.104841	30.9879	7.84672e-211	3.70149e-208
Mp8g05780	22.8112	3.24862	0.730472	4.44729	8.69607e-06	4.90364e-05
Mp1g27170	1260.17	3.23983	0.106535	30.4109	3.94286e-203	1.79794e-200
Mp4g17360	1099.11	3.23695	0.264076	12.2577	1.52825e-34	5.62001e-33
Mp4g03360	8.39556	3.23684	1.06305	3.04487	0.00232781	0.00751934
Mpzg00500	59.8931	3.23154	1.13476	2.84778	0.00440259	0.0130362
Mp1g20610	4560.08	3.23145	0.124892	25.874	1.30749e-147	3.6503e-145
Mp5g05820	7.18642	3.22636	1.13125	2.85204	0.00434399	0.012878
Mp4g20790	5.20778	3.22309	1.31121	2.45812	0.0139668	0.0353577
Mp7g17870	29.6406	3.20377	0.594173	5.39197	6.9688e-08	5.2266e-07
Mp6g13190	4192.79	3.20029	0.145516	21.9926	3.38767e-107	6.01862e-105
Mp1g02090	84.3131	3.19335	0.468396	6.81763	9.25569e-12	1.04729e-10
Mp2g01920	7.97121	3.19158	1.00962	3.16116	0.00157141	0.00532438
Mp6g00400	480.807	3.19119	0.182122	17.5222	9.69574e-69	8.42789e-67
Mp2g06680	1203.08	3.1744	0.273317	11.6143	3.48564e-31	1.11933e-29
Mp7g07170	33.6329	3.17075	0.544646	5.82167	5.8261e-09	4.99067e-08
Mp4g18370	2304.84	3.15432	0.368193	8.56702	1.062e-17	1.80474e-16
Mp3g10340	1456.73	3.14243	0.140761	22.3246	2.13372e-110	3.8919e-108
Mp6g17230	570.649	3.13868	0.185325	16.9361	2.43661e-64	1.96076e-62
Mp6g18630	10.5448	3.12598	1.07837	2.89879	0.003746	0.01135
Mp1g04180	8.1561	3.1194	1.121	2.7827	0.00539093	0.0156431
Mp5g10390	230.219	3.1179	0.594184	5.24736	1.54293e-07	1.108e-06
Mp2g04050	94.4174	3.11703	0.375893	8.29234	1.11038e-16	1.79338e-15
Mp3g24940	22.2756	3.11649	0.773223	4.03052	5.56545e-05	0.000268082
Mp1g20770	17.2177	3.11443	0.870383	3.57823	0.000345925	0.00139512
Mp3g15910	130.081	3.1118	0.231046	13.4683	2.40234e-41	1.08821e-39
Mp1g09190	126.092	3.11049	0.401952	7.73846	1.00626e-14	1.42354e-13
Mp1g28430	19.6427	3.10974	0.658622	4.72158	2.34025e-06	1.43563e-05
Mp2g01700	418.379	3.10185	0.239202	12.9675	1.87001e-38	7.79932e-37
Mp7g17100	5732.77	3.0941	0.119393	25.9152	4.4925e-148	1.28036e-145
Mp8g14000	119.325	3.07804	0.368707	8.3482	6.93127e-17	1.13693e-15
Mp2g00040	1796.01	3.07791	0.128706	23.9143	2.17519e-126	4.87813e-124
Mp2g06090	154.713	3.07781	0.316192	9.73399	2.15942e-22	4.74933e-21
Mp8g13290	8.80754	3.0734	1.13431	2.7095	0.00673845	0.0189636
Mp2g03200	10605.3	3.07331	0.12701	24.1974	2.37008e-129	5.78976e-127
Mp7g12440	5755.16	3.07185	0.210561	14.5888	3.30797e-48	1.77463e-46
Mp7g02080	8.99618	3.06722	0.87324	3.51245	0.000443993	0.00174235
Mp3g17200	13.2624	3.06553	0.898917	3.41025	0.000649031	0.00243587
Mp4g10790	90.9573	3.06443	0.306872	9.98601	1.75509e-23	4.09721e-22
Mp6g00700	29.6053	3.05948	0.493383	6.20102	5.60972e-10	5.40049e-09
Mp3g19840	7.65071	3.04891	1.12457	2.71117	0.00670468	0.0188812
Mp6g04030	985.584	3.03903	0.18117	16.7744	3.75455e-63	2.96892e-61
Mp4g18150	8.35772	3.03569	1.30161	2.33226	0.0196872	0.0474742
Mp1g00240	29.9819	3.03422	0.49843	6.08756	1.14644e-09	1.07346e-08
Mp1g22470	13.139	3.03419	0.803912	3.77428	0.00016047	0.000698007
Mp6g20440	141.133	3.0335	0.326976	9.27743	1.73618e-20	3.4572e-19
Mp1g24990	6.70904	3.02457	1.09015	2.77447	0.00552925	0.0159956
Mp3g20710	20.6656	3.02362	0.625488	4.83402	1.33803e-06	8.54542e-06
Mp1g09200	320.766	3.02052	0.31948	9.45448	3.24637e-21	6.66823e-20
Mp3g19610	1368.68	3.01789	0.129061	23.3835	6.29133e-121	1.30402e-118
Mp4g17330	14.9225	3.01018	0.836062	3.60042	0.0003177	0.00129349
Mp7g14660	12333.6	3.00507	0.101592	29.5797	2.72932e-192	1.13143e-189
Mp1g29350	327.438	3.00037	0.230996	12.9889	1.41486e-38	5.91905e-37
Mp2g11900	24.4768	2.99316	0.577859	5.17973	2.22209e-07	1.56934e-06
Mp3g12940	43.253	2.99242	0.469024	6.3801	1.76974e-10	1.79334e-09
Mp6g20480	438.606	2.9841	0.189765	15.7252	1.0157e-55	6.98231e-54
Mp3g03120	37.7368	2.97841	0.433291	6.87392	6.24632e-12	7.18064e-11
Mp1g04650	2668.45	2.97665	0.246965	12.0529	1.87143e-33	6.6153e-32
Mp7g06470	216.951	2.97628	0.26774	11.1163	1.04534e-28	3.05561e-27
Mp3g22260	26.2314	2.97484	0.670308	4.43801	9.07924e-06	5.09869e-05
Mp1g27940	152.921	2.96689	0.293573	10.1061	5.18926e-24	1.24542e-22
Mp8g02600	192.803	2.96424	0.204466	14.4975	1.25628e-47	6.60994e-46
Mp5g07390	1558.86	2.95679	0.134788	21.9366	1.16184e-106	2.03769e-104
Mp3g17660	118.466	2.95377	0.496134	5.95357	2.62357e-09	2.35193e-08
Mp5g12230	116.025	2.93536	0.274831	10.6806	1.25447e-26	3.41856e-25
Mp1g06440	19.6538	2.93393	0.707883	4.14466	3.40322e-05	0.00017041
Mp3g11880	1998.36	2.93376	0.121537	24.1389	9.77507e-129	2.30557e-126
Mp5g23150	2116.47	2.93359	0.14675	19.9904	6.6726e-89	8.61143e-87
Mp3g12930	672.384	2.93201	0.134668	21.7722	4.25764e-105	7.19068e-103
Mp6g14520	12608.3	2.92977	0.364075	8.04716	8.47388e-16	1.2866e-14
Mp5g00690	2129.92	2.92129	0.199403	14.6502	1.3427e-48	7.34726e-47
Mp8g07640	13.1648	2.91465	0.879284	3.3148	0.000917076	0.00331331
Mp5g06100	35.2312	2.91107	0.76224	3.8191	0.000133938	0.000596056
Mp3g09280	13.5613	2.90729	0.775404	3.74939	0.000177263	0.000763045
Mp2g18560	20.7121	2.90649	0.622062	4.67235	2.9778e-06	1.8001e-05
Mp1g26210	6.28562	2.8954	0.926007	3.12676	0.00176745	0.00591602
Mp4g03340	472.927	2.89391	0.236015	12.2615	1.45709e-34	5.37277e-33
Mp4g17350	57.1484	2.89368	0.413635	6.99573	2.63881e-12	3.14302e-11
Mp6g07600	7594.54	2.89305	0.189176	15.2929	8.52217e-53	5.49921e-51
Mp2g03850	901.324	2.88582	0.184241	15.6633	2.69553e-55	1.81649e-53
Mp7g10170	5077.37	2.88541	0.119319	24.1823	3.4162e-129	8.19887e-127
Mp4g14450	325.318	2.88287	0.608684	4.73624	2.17724e-06	1.34165e-05
Mp2g08260	415.06	2.86802	0.203548	14.0901	4.36683e-45	2.14116e-43
Mp4g03350	702.063	2.86657	0.195693	14.6483	1.38038e-48	7.52332e-47
Mp1g12310	1339.91	2.86533	0.191436	14.9676	1.19611e-50	7.14533e-49
Mp6g07400	29.5366	2.86315	0.574611	4.98277	6.26794e-07	4.18067e-06
Mp5g18240	47.713	2.85665	0.676702	4.22143	2.42761e-05	0.000125938
Mp6g13680	1700.96	2.85123	0.145279	19.6258	9.30185e-86	1.13615e-83
Mp2g04610	8633.34	2.84981	0.217453	13.1054	3.06785e-39	1.30742e-37
Mp6g16050	8.05123	2.83834	0.871279	3.25768	0.00112329	0.00397352
Mp2g05890	1142.68	2.83726	0.194535	14.5848	3.50693e-48	1.87402e-46
Mp4g20920	45.2702	2.83333	0.405347	6.9899	2.75089e-12	3.26952e-11
Mp2g08350	31303.2	2.8316	0.115373	24.5429	5.15279e-133	1.30537e-130
Mp7g19500	12.7084	2.82398	0.923418	3.05818	0.00222687	0.007236
Mp4g12490	1780.48	2.82301	0.14237	19.8286	1.68528e-87	2.1151e-85
Mp6g00110	22.1828	2.82285	0.595821	4.73775	2.16109e-06	1.3323e-05
Mp5g24230	3716.24	2.81871	0.0940801	29.9607	3.19109e-197	1.4082e-194
Mp3g19620	114.867	2.8154	0.370248	7.60411	2.86872e-14	3.91267e-13
Mp4g10300	52.9899	2.81128	0.353222	7.95897	1.7348e-15	2.5852e-14
Mp5g18390	7.72242	2.81122	1.11089	2.5306	0.0113868	0.0297444
Mp4g05020	253.273	2.80415	0.227211	12.3416	5.40545e-35	2.0371e-33
Mp3g06720	16.1594	2.79984	0.742442	3.77113	0.000162513	0.000706001
Mp7g16220	534.822	2.79561	0.135906	20.5702	5.07217e-94	7.30392e-92
Mp7g04630	377.431	2.7944	0.313107	8.92477	4.46613e-19	8.20089e-18
Mp1g13870	6.41222	2.78947	1.03065	2.70653	0.00679911	0.0191146
Mp2g17970	8.58378	2.78347	0.940185	2.96055	0.00307089	0.00954118
Mp7g17970	10.7437	2.77795	0.832441	3.33711	0.000846546	0.0030948
Mp1g28000	978.96	2.77153	0.198682	13.9496	3.16366e-44	1.51325e-42
Mp7g09790	14.29	2.76577	0.655168	4.22146	2.42721e-05	0.000125938
Mp5g21770	10084.4	2.76555	0.187539	14.7465	3.23839e-49	1.83063e-47
Mp7g11660	6.96136	2.76192	0.961346	2.87297	0.00406635	0.0121724
Mp5g18940	3140.15	2.75789	0.216628	12.731	3.97858e-37	1.60552e-35
Mp2g05880	34.762	2.75626	0.472024	5.83925	5.24363e-09	4.52288e-08
Mp2g06070	13.2667	2.74805	0.777986	3.53227	0.000412013	0.00162712
Mp1g21830	45.0124	2.74264	0.424316	6.46368	1.02184e-10	1.06222e-09
Mp3g07420	64.8327	2.74167	0.560423	4.89214	9.97458e-07	6.46693e-06
Mp3g21780	3551.71	2.74113	0.170975	16.0324	7.59468e-58	5.5559e-56
Mp8g01520	15.5658	2.74004	0.783384	3.4977	0.000469286	0.00182745
Mp3g01720	10.4186	2.73917	1.03005	2.65926	0.00783124	0.0215803
Mp6g03960	3753.96	2.73438	0.214677	12.7372	3.67253e-37	1.4864e-35
Mp2g20950	76.644	2.73208	0.454808	6.0071	1.88872e-09	1.72136e-08
Mp5g19790	924.211	2.7302	0.169919	16.0676	4.30185e-58	3.19833e-56
Mp7g17120	1591.88	2.72898	0.174901	15.603	6.94747e-55	4.63616e-53
Mp7g05080	2859.72	2.72591	0.218132	12.4966	7.78974e-36	3.02737e-34
Mp3g07330	16.8682	2.72494	0.632336	4.30933	1.63751e-05	8.80897e-05
Mp1g05780	4504.93	2.72434	0.15835	17.2046	2.45433e-66	2.08542e-64
Mp2g24190	8.301	2.71379	0.877715	3.09188	0.00198894	0.00655475
Mp4g22650	37.2439	2.7135	0.554002	4.898	9.68171e-07	6.28599e-06
Mp4g03920	34.9869	2.71217	0.43527	6.23101	4.63452e-10	4.50286e-09
Mp8g05630	38.8808	2.71121	0.464174	5.84094	5.19067e-09	4.48002e-08
Mp6g16070	16.5686	2.70703	0.656614	4.12271	3.74438e-05	0.000186605
Mp7g04240	560.34	2.69499	0.483683	5.57182	2.5209e-08	2.01084e-07
Mp5g12250	13.3773	2.69098	0.677746	3.97048	7.17279e-05	0.000337543
Mp3g09820	2680.89	2.68562	0.112503	23.8716	6.0487e-126	1.33462e-123
Mp5g17280	7.24184	2.68492	1.01605	2.6425	0.00822963	0.0224938
Mp3g24120	354.261	2.6811	0.215989	12.4131	2.21842e-35	8.50084e-34
Mp8g18690	33.854	2.67957	0.590368	4.53881	5.65716e-06	3.29179e-05
Mp2g03800	32.1485	2.67605	0.522781	5.11886	3.07381e-07	2.13234e-06
Mp3g24930	14.2902	2.67464	0.686591	3.89553	9.79828e-05	0.000449197
Mp6g08240	10.9843	2.67037	0.795802	3.35557	0.000792011	0.00290709
Mp5g01880	1853.47	2.66995	0.184273	14.4891	1.42014e-47	7.38689e-46
Mp5g01090	71.8934	2.66485	0.395729	6.73403	1.65032e-11	1.83697e-10
Mpzg00340	43.9984	2.66245	0.37465	7.1065	1.19025e-12	1.45251e-11
Mp4g13980	2100.86	2.66227	0.162445	16.3887	2.30256e-60	1.74995e-58
Mp4g20700	37.3514	2.6505	0.533292	4.97007	6.69275e-07	4.44235e-06
Mp3g11820	36.6845	2.64746	0.485363	5.45459	4.90853e-08	3.76183e-07
Mp6g16970	546.638	2.64229	0.246843	10.7043	9.71516e-27	2.65807e-25
Mp6g10030	1382.65	2.63958	0.130652	20.203	9.20409e-91	1.27184e-88
Mp7g14930	2324.1	2.63655	0.595089	4.43051	9.40106e-06	5.26429e-05
Mp8g05150	986.683	2.63203	0.262839	10.0138	1.32497e-23	3.13049e-22
Mp3g13810	11.631	2.63019	1.08598	2.42194	0.0154378	0.0385241
Mp2g21050	327.227	2.62697	0.241723	10.8677	1.64353e-27	4.66461e-26
Mp7g14050	537.694	2.62668	0.262977	9.98823	1.71626e-23	4.0134e-22
Mp2g25300	46.2544	2.62659	0.467451	5.61897	1.92103e-08	1.55593e-07
Mp7g16650	627.465	2.62375	0.178571	14.693	7.14517e-49	3.94137e-47
Mp7g04390	2060.05	2.62218	0.123884	21.1664	1.95007e-99	2.99741e-97
Mp5g00400	2874.04	2.62068	0.123526	21.2157	6.84514e-100	1.10166e-97
Mp2g05850	33.7153	2.60845	0.792402	3.29183	0.000995382	0.00356648
Mp2g08340	12.6624	2.59698	0.759904	3.41751	0.00063197	0.00237706
Mp4g02770	49.8368	2.59654	0.421311	6.163	7.138e-10	6.79999e-09
Mp3g04300	2016.96	2.59062	0.145537	17.8004	7.01985e-71	6.66886e-69
Mp2g14670	12.6889	2.58906	0.701049	3.69313	0.000221513	0.000930965
Mp8g01140	688.092	2.58641	0.16742	15.4486	7.71056e-54	5.04691e-52
Mp2g03110	29.9679	2.58271	0.470471	5.48963	4.02775e-08	3.12356e-07
Mp1g23000	3715.5	2.57271	0.188122	13.6757	1.41772e-42	6.59673e-41
Mp1g06780	747.669	2.55999	0.21735	11.7782	5.05652e-32	1.6749e-30
Mp7g14780	362.549	2.55998	0.183074	13.9833	1.97089e-44	9.49358e-43
Mp3g18240	9.69612	2.55671	0.956651	2.67256	0.00752746	0.0208579
Mp4g02070	570.416	2.55571	0.675686	3.78239	0.000155332	0.00067738
Mp1g24970	17.9703	2.55539	0.698969	3.65594	0.000256243	0.00106386
Mp4g06300	1489.63	2.5478	0.156439	16.2862	1.23696e-59	9.29757e-58
Mp1g26440	1370.94	2.544	0.129631	19.625	9.45106e-86	1.14416e-83
Mp8g04630	23.7187	2.54302	0.496927	5.11749	3.09626e-07	2.14465e-06
Mp2g12220	326.784	2.54016	0.599825	4.23483	2.28726e-05	0.000119244
Mp5g14810	11599.7	2.53863	0.175263	14.4847	1.51457e-47	7.84822e-46
Mp2g06140	1417.82	2.53417	0.131015	19.3426	2.35519e-83	2.75376e-81
Mp7g14250	15.149	2.52968	0.705528	3.58551	0.000336417	0.00136321
Mp1g17700	147.945	2.52818	0.307789	8.21401	2.13916e-16	3.39486e-15
Mp6g16940	36.9879	2.52807	0.45685	5.53369	3.13561e-08	2.45817e-07
Mp2g06930	461.718	2.52523	0.22497	11.2247	3.08258e-29	9.16732e-28
Mp8g06920	41.1465	2.52411	0.443019	5.69753	1.21555e-08	1.00536e-07
Mp5g02630	652.174	2.51871	0.167668	15.022	5.27047e-51	3.20444e-49
Mp5g04750	8.08712	2.51259	0.873758	2.87561	0.00403247	0.0120815
Mp6g02620	515.906	2.51091	0.185361	13.5461	8.35732e-42	3.81094e-40
Mp8g14930	62.756	2.5081	0.373976	6.70659	1.99225e-11	2.19968e-10
Mp2g16370	5.91851	2.50498	0.901406	2.77897	0.00545318	0.015804
Mp7g17010	98.8752	2.50089	0.446908	5.59597	2.19387e-08	1.76542e-07
Mp4g16980	34.37	2.50068	0.504525	4.9565	7.17748e-07	4.75026e-06
Mp2g21950	4359.16	2.4973	0.118937	20.9969	7.00174e-98	1.05257e-95
Mp8g01680	15.5482	2.49483	0.674565	3.69843	0.000216941	0.000913437
Mp7g05950	22.0016	2.49475	0.653157	3.81953	0.000133708	0.000595226
Mp1g22310	92.5559	2.49425	0.297933	8.37184	5.67237e-17	9.36044e-16
Mp7g10800	1757.67	2.48573	0.141863	17.522	9.73397e-69	8.42789e-67
Mp3g00900	1752.02	2.47803	0.199793	12.403	2.51792e-35	9.62154e-34
Mp2g09210	8268.76	2.47571	0.137435	18.0137	1.52241e-72	1.47706e-70
Mp1g27930	188.848	2.46256	0.218481	11.2713	1.81908e-29	5.48127e-28
Mp1g14040	7.57819	2.4591	1.05383	2.3335	0.019622	0.0473253
Mp8g08550	53.6671	2.45235	0.380986	6.43684	1.21985e-10	1.25659e-09
Mp7g05050	5485.23	2.45165	0.161265	15.2026	3.39839e-52	2.15232e-50
Mp7g14450	3852.14	2.44375	0.115242	21.2054	8.5081e-100	1.35338e-97
Mp7g02460	998.927	2.44033	0.121254	20.1257	4.39485e-90	5.83704e-88
Mp2g14590	631.173	2.43957	0.182156	13.3927	6.66916e-41	2.98151e-39
Mp7g06550	994.428	2.43321	0.208292	11.6817	1.58099e-31	5.16179e-30
Mp5g15630	6683.17	2.43064	0.151553	16.0382	6.91069e-58	5.0827e-56
Mp2g17810	2181.82	2.42918	0.136944	17.7385	2.11416e-70	1.96746e-68
Mp1g28940	2527.62	2.42901	0.410586	5.91595	3.29973e-09	2.9236e-08
Mp5g18120	14.4063	2.42843	0.890727	2.72635	0.00640391	0.0181415
Mp6g06220	2491.52	2.42422	0.153819	15.7601	5.85067e-56	4.0628e-54
Mp1g23070	158.174	2.42297	0.239473	10.1179	4.60189e-24	1.10639e-22
Mp3g00500	917.506	2.42185	0.23898	10.1341	3.89809e-24	9.40491e-23
Mp2g19460	295.618	2.41971	0.271905	8.89908	5.63132e-19	1.02852e-17
Mp6g04890	24.1621	2.41727	0.620289	3.89701	9.73893e-05	0.000446626
Mp1g19150	67.8833	2.41596	0.294776	8.19592	2.48693e-16	3.93309e-15
Mp1g05720	17.5015	2.41262	0.613964	3.92958	8.50953e-05	0.000394344
Mp6g06330	10.1924	2.41185	0.713446	3.38057	0.000723361	0.00267955
Mp4g14110	471.473	2.40902	0.561098	4.29341	1.75951e-05	9.38774e-05
Mp1g05060	8748.04	2.40856	0.176955	13.6111	3.43927e-42	1.57355e-40
Mp3g09560	174.581	2.40465	0.206865	11.6243	3.10235e-31	1.00095e-29
Mp4g04820	686.217	2.40405	0.205285	11.7108	1.12178e-31	3.68008e-30
Mp1g27960	453.686	2.40021	0.203556	11.7914	4.32397e-32	1.43573e-30
Mp7g19440	197.306	2.39889	0.32041	7.48693	7.05021e-14	9.33658e-13
Mp6g18930	33.5016	2.39448	0.438619	5.45913	4.7847e-08	3.66898e-07
Mp1g27920	268.19	2.39335	0.20953	11.4225	3.22783e-30	9.94522e-29
Mp7g15550	43.052	2.39322	0.458016	5.2252	1.73966e-07	1.24275e-06
Mp6g12220	17.4259	2.39238	0.996265	2.40135	0.0163346	0.0404448
Mp1g03120	9895.22	2.38912	0.177956	13.4254	4.29523e-41	1.92807e-39
Mp8g17010	348.923	2.37961	0.208041	11.4382	2.69482e-30	8.34054e-29
Mp5g03160	14.8635	2.37864	0.735039	3.23607	0.00121188	0.00425091
Mp2g11030	24.5137	2.37642	0.649783	3.65725	0.000254938	0.00105972
Mp8g02910	395.219	2.37287	0.231032	10.2707	9.5474e-25	2.37039e-23
Mp3g09950	13.908	2.37154	0.692777	3.42323	0.000618813	0.00233399
Mp2g12920	874.875	2.37099	0.13946	17.0012	8.04959e-65	6.55466e-63
Mp7g02260	14.9422	2.365	0.62332	3.79419	0.000148124	0.000649882
Mp4g21110	299.032	2.36448	0.312801	7.55905	4.0603e-14	5.45628e-13
Mp1g28570	7.87932	2.36299	0.836822	2.82377	0.00474626	0.0139632
Mp1g17680	84.1165	2.36299	0.358348	6.59412	4.27797e-11	4.58282e-10
Mp2g04110	156.784	2.35956	0.244886	9.63536	5.66938e-22	1.20806e-20
Mp1g07890	104.285	2.35792	0.321538	7.33325	2.24637e-13	2.85598e-12
Mp3g10600	4901.54	2.35735	0.241385	9.76593	1.57659e-22	3.50694e-21
Mp3g13820	28.3368	2.35542	0.825726	2.85255	0.00433702	0.0128644
Mp7g13860	7587.15	2.35176	0.081204	28.9612	2.02993e-184	7.93411e-182
Mp7g01000	5408.12	2.3489	0.149852	15.6748	2.24891e-55	1.52303e-53
Mp6g18260	39.5482	2.34818	0.732797	3.20441	0.0013534	0.00468012
Mp1g10420	27.466	2.34576	0.558734	4.19834	2.68876e-05	0.000137916
Mp1g27140	80.2709	2.34528	0.459059	5.10889	3.24055e-07	2.23779e-06
Mp1g22360	4318.98	2.33931	0.361794	6.46587	1.00716e-10	1.04775e-09
Mp7g17980	261.484	2.33923	0.217484	10.7559	5.56058e-27	1.53985e-25
Mp7g02860	3213.05	2.33619	0.177869	13.1343	2.09409e-39	8.98029e-38
Mp5g18110	24.7834	2.33196	0.645516	3.61256	0.000303189	0.00124032
Mp4g08320	790.855	2.33128	0.159489	14.6172	2.18173e-48	1.17504e-46
Mp7g14920	65.2924	2.32765	0.439904	5.29126	1.21477e-07	8.82532e-07
Mp5g19050	18.6694	2.32689	0.645881	3.60267	0.00031497	0.00128314
Mp4g12380	1971.5	2.32566	0.225807	10.2993	7.09472e-25	1.77109e-23
Mp3g06320	1822.72	2.32443	0.156622	14.841	7.95663e-50	4.59269e-48
Mp7g06960	4328.29	2.32352	0.127718	18.1925	5.91758e-74	6.04123e-72
Mp7g00260	15.9863	2.32248	0.601231	3.86288	0.000112057	0.000507597
Mp2g17690	11.6408	2.31672	0.775987	2.98551	0.00283101	0.0089092
Mp3g03220	2115.29	2.31538	0.119212	19.4224	4.98903e-84	5.93477e-82
Mp2g23490	1711.61	2.31394	0.232491	9.95284	2.45095e-23	5.70222e-22
Mp3g24480	270.401	2.30987	0.331848	6.96063	3.38762e-12	4.00195e-11
Mp2g15510	673.061	2.3093	0.204041	11.3178	1.07108e-29	3.24886e-28
Mp4g03710	161.296	2.3084	0.377807	6.11001	9.96279e-10	9.36707e-09
Mp5g17990	953.244	2.30621	0.220596	10.4544	1.39827e-25	3.62279e-24
Mp8g15790	39.8109	2.30474	0.408656	5.6398	1.70251e-08	1.38716e-07
Mp1g26670	46.1794	2.30124	0.459092	5.0126	5.37002e-07	3.60107e-06
Mp6g11580	12.9645	2.29516	0.732954	3.13138	0.00173987	0.00583081
Mp1g04910	2104.39	2.28633	0.150528	15.1887	4.19982e-52	2.64763e-50
Mp7g19610	35.6153	2.28439	0.521722	4.37857	1.19463e-05	6.55538e-05
Mp2g17090	227.723	2.28407	0.199274	11.462	2.04834e-30	6.38299e-29
Mp6g03890	319.867	2.28333	0.831674	2.74546	0.00604256	0.0172537
Mp3g15460	693.224	2.28293	0.165949	13.7568	4.63533e-43	2.17908e-41
Mp8g01010	11.0348	2.28154	0.80641	2.82926	0.00466564	0.0137526
Mp1g14080	1147.93	2.28089	0.119926	19.0191	1.18503e-80	1.2969e-78
Mp5g13950	3156.91	2.2795	0.106253	21.4536	4.22966e-102	7.05631e-100
Mp5g15070	24.0268	2.27819	0.56407	4.03885	5.37128e-05	0.000259644
Mp6g02560	659.793	2.27768	0.236674	9.62366	6.35266e-22	1.34945e-20
Mp6g04880	833.973	2.27747	0.145069	15.6991	1.53314e-55	1.04345e-53
Mp1g29590	67.0778	2.27673	0.431077	5.2815	1.28133e-07	9.29409e-07
Mp7g05240	56.3848	2.27623	0.344122	6.6146	3.72552e-11	4.01301e-10
Mp3g00930	71.4427	2.2748	0.353642	6.43248	1.25537e-10	1.29026e-09
Mp6g14710	54.4855	2.27458	0.453644	5.01403	5.3302e-07	3.57714e-06
Mp6g18000	2965.62	2.27456	0.180413	12.6076	1.91844e-36	7.60704e-35
Mp7g07530	12.7838	2.2743	0.606394	3.75054	0.000176455	0.000760526
Mp1g28010	15.3989	2.27265	0.870376	2.61111	0.00902492	0.0242985
Mp2g14530	40.7881	2.26962	0.397477	5.71007	1.12929e-08	9.36855e-08
Mp3g22750	145.33	2.26867	0.229341	9.89214	4.50306e-23	1.03533e-21
Mp6g07710	29.7728	2.26761	0.490873	4.61955	3.84573e-06	2.29236e-05
Mp3g22420	8011.78	2.26314	0.135966	16.6449	3.29519e-62	2.5759e-60
Mp7g01120	3412.61	2.2588	0.103629	21.7969	2.48242e-105	4.24495e-103
Mp5g17870	1124.84	2.2561	0.12701	17.7632	1.36247e-70	1.28542e-68
Mp7g06530	11844	2.25598	0.210675	10.7084	9.29983e-27	2.54953e-25
Mp4g18250	23.8538	2.25408	0.826443	2.72745	0.00638268	0.0180964
Mp8g03650	50.7997	2.24832	0.371771	6.04761	1.47014e-09	1.35797e-08
Mp5g16090	2239.07	2.24694	0.142527	15.765	5.42103e-56	3.78366e-54
Mp1g08900	1314.71	2.2466	0.114393	19.6394	7.12297e-86	8.77859e-84
Mp6g04300	11.9027	2.24548	0.880223	2.55104	0.0107402	0.0282877
Mp6g10900	322.353	2.24448	0.258254	8.69098	3.59337e-18	6.34227e-17
Mp4g04970	14.345	2.24389	0.582198	3.85417	0.000116124	0.000523763
Mp5g04040	635.905	2.2432	0.152433	14.716	5.08743e-49	2.84065e-47
Mp4g22970	17.4185	2.24236	0.587915	3.81409	0.000136688	0.000607107
Mp1g02885	814.618	2.23715	0.214891	10.4106	2.21733e-25	5.691e-24
Mp5g17300	3037.37	2.23461	0.18594	12.0179	2.8609e-33	1.0061e-31
Mp2g17420	18854.6	2.23132	0.172472	12.9373	2.77242e-38	1.14929e-36
Mp6g03430	5328.29	2.23036	0.15785	14.1297	2.49352e-45	1.22703e-43
Mp3g22280	16.7023	2.22422	0.808625	2.75063	0.00594814	0.0170267
Mp1g15880	38.4883	2.22126	0.356403	6.23245	4.59194e-10	4.46556e-09
Mp4g14080	1589.67	2.22075	0.141254	15.7217	1.07472e-55	7.35107e-54
Mp5g15290	847.886	2.22066	0.192769	11.5198	1.04839e-30	3.3046e-29
Mp4g07230	751.22	2.22046	0.202426	10.9693	5.37133e-28	1.54694e-26
Mp5g07660	1449.04	2.22011	0.151571	14.6473	1.40188e-48	7.61022e-47
Mp4g16020	152.85	2.2188	0.229121	9.68396	3.52769e-22	7.58785e-21
Mp6g12760	91.247	2.21479	0.39128	5.66038	1.51034e-08	1.23721e-07
Mp5g07290	30.0217	2.21015	0.46556	4.74728	2.06168e-06	1.27735e-05
Mp2g05780	320.597	2.20815	0.758735	2.91031	0.00361073	0.0109766
Mp4g06840	859.38	2.20757	0.122606	18.0055	1.76462e-72	1.68812e-70
Mp6g06230	528.337	2.20593	0.270185	8.16451	3.22745e-16	5.04013e-15
Mp2g16410	666.476	2.20545	0.141458	15.5908	8.40793e-55	5.55654e-53
Mp6g04040	6.77961	2.20474	0.940135	2.34513	0.0190203	0.0460935
Mp1g28530	1499.93	2.19948	0.122143	18.0074	1.70558e-72	1.64312e-70
Mp3g02840	17.4357	2.19829	0.624632	3.51934	0.000432625	0.00170115
Mp2g00900	12.9671	2.19795	0.797448	2.75623	0.00584711	0.0167726
Mp4g21050	1314.99	2.19722	0.142669	15.4008	1.61632e-53	1.05292e-51
Mp5g03680	16.7319	2.19684	0.61317	3.58275	0.000339996	0.00137529
Mp5g05680	10.2897	2.19527	0.883533	2.48465	0.012968	0.0332215
Mp5g03090	406.466	2.19473	0.226729	9.67998	3.66784e-22	7.87694e-21
Mp6g14550	212.388	2.19408	0.185236	11.8448	2.29001e-32	7.77353e-31
Mp8g16770	32.044	2.19053	0.464944	4.71138	2.46046e-06	1.50398e-05
Mp2g24970	775.883	2.18929	0.200754	10.9053	1.08721e-27	3.12458e-26
Mp8g02210	11.499	2.18744	0.817475	2.67585	0.00745397	0.0206711
Mp4g17820	324.63	2.18642	0.779004	2.80668	0.00500549	0.0146502
Mp5g03670	44.8377	2.18364	0.53521	4.07997	4.50422e-05	0.00022109
Mp2g08940	693.913	2.18137	0.13329	16.3656	3.36547e-60	2.54363e-58
Mp1g12540	4950.3	2.18019	0.073625	29.612	1.04593e-192	4.47135e-190
Mp3g22690	43.3956	2.17725	0.438064	4.97015	6.68999e-07	4.44235e-06
Mp4g06810	33.8051	2.17664	0.453671	4.79784	1.60389e-06	1.01065e-05
Mp1g13120	6.97998	2.17234	0.882978	2.46024	0.0138844	0.0352128
Mp5g18250	1056.6	2.16441	0.223083	9.70226	2.94898e-22	6.3631e-21
Mp4g01260	179.845	2.15829	0.226948	9.51008	1.90522e-21	3.95498e-20
Mp4g03330	74.9389	2.15582	0.413945	5.20797	1.90915e-07	1.35603e-06
Mp1g27990	58.5162	2.15526	0.421721	5.11064	3.21069e-07	2.2183e-06
Mp4g20190	75.9885	2.15329	0.578641	3.72129	0.00019821	0.000842607
Mp7g11410	375.677	2.14732	0.149652	14.3488	1.08408e-46	5.47238e-45
Mp5g15260	7.9583	2.1403	0.710997	3.01028	0.00261003	0.00832094
Mp2g23060	25.6997	2.13965	0.561095	3.81334	0.000137102	0.000608355
Mp5g19880	3114.76	2.13312	0.652702	3.26814	0.00108256	0.00384262
Mp8g13970	48.2742	2.1281	0.395103	5.38621	7.19604e-08	5.39112e-07
Mp4g11430	63.0788	2.12428	0.462706	4.59099	4.41149e-06	2.61026e-05
Mp6g15900	7.58385	2.11723	0.86749	2.44064	0.0146615	0.0368555
Mp8g08320	36.423	2.11678	0.403991	5.23967	1.60867e-07	1.15097e-06
Mp2g00910	769.903	2.11385	0.152305	13.8791	8.4842e-44	4.01605e-42
Mp2g02640	3032.52	2.11371	0.0996219	21.2173	6.60843e-100	1.07623e-97
Mp6g19470	18349	2.11321	0.12354	17.1054	1.35236e-65	1.12123e-63
Mp5g16900	1405.05	2.11267	0.458347	4.60933	4.03969e-06	2.39961e-05
Mp3g19570	2010.68	2.11242	0.134089	15.7538	6.46568e-56	4.4672e-54
Mp4g02740	33924.8	2.11168	0.16422	12.8588	7.6757e-38	3.14382e-36
Mp1g06140	576.044	2.10879	0.143073	14.7392	3.61064e-49	2.03266e-47
Mp4g08600	16.0757	2.10734	0.791218	2.66341	0.00773526	0.0213559
Mp6g00360	5787.29	2.10733	0.231492	9.10326	8.76602e-20	1.67018e-18
Mp5g22920	4350.89	2.1031	0.119651	17.5769	3.70345e-69	3.24764e-67
Mp4g19730	568.262	2.10193	0.138676	15.1571	6.79766e-52	4.24621e-50
Mp3g06060	6.88178	2.09517	0.848551	2.46911	0.0135449	0.0344478
Mp2g19100	24.2858	2.09473	0.648481	3.2302	0.00123703	0.0043269
Mp5g04190	94.7461	2.09417	0.306641	6.82937	8.5287e-12	9.69847e-11
Mp4g11910	16084.3	2.09058	0.122845	17.018	6.03941e-65	4.94725e-63
Mp3g02720	1187.88	2.08912	0.215069	9.71373	2.63501e-22	5.72174e-21
Mp7g04070	1029.12	2.08484	0.18438	11.3073	1.20762e-29	3.65493e-28
Mp6g06600	143.077	2.08278	0.258628	8.05322	8.06462e-16	1.22719e-14
Mp7g17880	2326.8	2.07557	0.148566	13.9707	2.35215e-44	1.12903e-42
Mp4g02400	1523.77	2.07518	0.124966	16.606	6.30382e-62	4.89979e-60
Mp5g17440	62.0592	2.0712	0.508417	4.07381	4.62497e-05	0.000226529
Mp7g03410	1752.17	2.06989	0.161747	12.7971	1.70138e-37	6.90651e-36
Mp5g21870	3477.04	2.06487	0.140427	14.7043	6.05272e-49	3.3659e-47
Mp2g17680	2658.04	2.06073	0.128838	15.9948	1.38903e-57	1.01074e-55
Mp8g16120	4187.28	2.06073	0.194989	10.5685	4.1733e-26	1.10856e-24
Mp1g20010	111.354	2.06064	0.329086	6.26172	3.80752e-10	3.73382e-09
Mp7g13390	12149.3	2.05778	0.165241	12.4532	1.34286e-35	5.17472e-34
Mp6g20670	22.3096	2.05661	0.553391	3.71638	0.000202094	0.000856991
Mp2g07700	91.0665	2.05472	0.334232	6.14758	7.86738e-10	7.4792e-09
Mp4g20680	368.621	2.05382	0.2453	8.37269	5.632e-17	9.30504e-16
Mp8g14450	159.844	2.05183	0.267149	7.68048	1.58492e-14	2.21241e-13
Mp7g02730	12.2475	2.04915	0.756356	2.70925	0.00674361	0.0189742
Mp4g20210	823.758	2.04878	0.223462	9.16835	4.80302e-20	9.31991e-19
Mp4g09410	367.01	2.04791	0.307544	6.65894	2.75806e-11	3.00639e-10
Mp8g10560	9103.85	2.04787	0.138488	14.7873	1.76858e-49	1.00809e-47
Mp4g01340	25.3878	2.0451	0.534345	3.8273	0.000129555	0.000578619
Mp5g11060	69.6007	2.04143	0.391825	5.21007	1.88767e-07	1.34147e-06
Mp5g07950	235.468	2.04121	0.291104	7.01196	2.35011e-12	2.81272e-11
Mp6g16390	1447.09	2.03905	0.156354	13.0413	7.12714e-39	2.99998e-37
Mp1g12530	2594.54	2.03825	0.105783	19.2682	9.92477e-83	1.12976e-80
Mp2g20850	10.0011	2.03633	0.850571	2.39408	0.0166623	0.0411149
Mp3g08970	54.5656	2.03374	0.385305	5.27826	1.30415e-07	9.43958e-07
Mp6g05270	1693.27	2.03366	0.115108	17.6674	7.47497e-70	6.72747e-68
Mp4g11060	12.0848	2.03346	0.778315	2.61265	0.00898432	0.0242083
Mp1g24470	87.0057	2.03187	0.386225	5.26085	1.4339e-07	1.03513e-06
Mp2g13400	2628.57	2.03096	0.0973292	20.8669	1.06988e-96	1.57376e-94
Mp2g16060	12441.8	2.03017	0.145985	13.9067	5.76842e-44	2.74955e-42
Mp4g01210	1548.64	2.02978	0.115012	17.6484	1.04635e-69	9.29485e-68
Mp6g08840	19.1211	2.02902	0.583084	3.4798	0.000501791	0.00194077
Mp2g20110	22.8905	2.01915	0.758422	2.6623	0.0077608	0.0214134
Mp1g00620	5513.56	2.0187	0.166483	12.1255	7.735e-34	2.79195e-32
Mp2g21590	34.6235	2.01711	0.526635	3.83019	0.000128042	0.00057261
Mp1g26530	32.3527	2.01505	0.697202	2.8902	0.00385003	0.011624
Mp7g14970	26.7909	2.01323	0.583678	3.44922	0.000562214	0.00214475
Mp7g19220	50.263	2.01247	0.315398	6.38075	1.76221e-10	1.78835e-09
Mp8g16180	8315.92	2.01226	0.137459	14.639	1.5849e-48	8.56975e-47
Mp3g17440	861.549	2.0105	0.25455	7.89826	2.82814e-15	4.17808e-14
Mp7g18500	4759.66	2.00918	0.134277	14.9629	1.28278e-50	7.62974e-49
Mp4g00760	308.75	2.00565	0.195496	10.2593	1.07535e-24	2.64582e-23
Mp6g03030	166.236	2.00415	0.268843	7.45472	9.0056e-14	1.18458e-12
Mp3g15230	95.7474	2.00264	0.319391	6.27018	3.60624e-10	3.54406e-09
Mp6g06020	123.398	2.002	0.314509	6.36548	1.94677e-10	1.95391e-09
Mp2g10280	8.17292	1.99912	0.847645	2.35843	0.0183522	0.0446881
Mp2g21800	7194.02	1.99875	0.10329	19.3509	2.00335e-83	2.36257e-81
Mp1g06600	956.34	1.99721	0.0942399	21.1928	1.11257e-99	1.74941e-97
Mp7g17200	602.212	1.99602	0.213705	9.34006	9.62782e-21	1.93689e-19
Mp2g20430	9312.63	1.99468	0.205479	9.70746	2.80246e-22	6.07571e-21
Mp3g03090	1131.33	1.99226	0.14883	13.3861	7.29127e-41	3.24901e-39
Mp2g19350	1028.47	1.99085	0.164652	12.0913	1.17465e-33	4.19561e-32
Mp3g22270	46.1888	1.99074	0.520613	3.82384	0.000131389	0.000585473
Mp8g01160	5700.7	1.98987	0.0801616	24.8232	5.035e-136	1.35056e-133
Mp6g17940	32.8839	1.98678	0.493521	4.02572	5.68007e-05	0.000273122
Mp2g21620	876.214	1.98517	0.430908	4.60693	4.08653e-06	2.42322e-05
Mp3g24470	37.3252	1.98386	0.555134	3.57367	0.000352015	0.00141593
Mp8g01910	196.253	1.98333	0.227445	8.72007	2.78023e-18	4.95229e-17
Mp6g09300	288.265	1.98253	0.206212	9.61402	6.97703e-22	1.47749e-20
Mp5g16770	91.6153	1.98123	0.805982	2.45815	0.0139654	0.0353577
Mp2g15440	1265.16	1.98053	0.368265	5.378	7.53192e-08	5.6212e-07
Mp3g25090	794.298	1.97773	0.192719	10.2623	1.04225e-24	2.57365e-23
Mp7g15360	156.81	1.97631	0.248995	7.93717	2.06851e-15	3.07578e-14
Mp4g23040	382.311	1.97476	0.170141	11.6066	3.81622e-31	1.22262e-29
Mp8g10640	2483.8	1.97273	0.120192	16.4132	1.53831e-60	1.18225e-58
Mp7g11870	467.409	1.96753	0.174818	11.2547	2.19528e-29	6.58585e-28
Mp5g00620	652.11	1.9656	0.132222	14.8659	5.48934e-50	3.1955e-48
Mp7g00230	9.95224	1.96462	0.751104	2.61564	0.00890602	0.0240447
Mp2g10690	76.5788	1.96448	0.306775	6.40368	1.5168e-10	1.54504e-09
Mp5g15620	33.5512	1.96418	0.478842	4.10194	4.09695e-05	0.000202846
Mp2g09460	18114.1	1.963	0.107784	18.2123	4.12331e-74	4.24112e-72
Mp5g21930	843.842	1.96038	0.214026	9.15951	5.21325e-20	1.00873e-18
Mp6g03530	33.6617	1.95817	0.454835	4.30524	1.66807e-05	8.9487e-05
Mp7g19240	5883.46	1.95784	0.129627	15.1036	1.53371e-51	9.49371e-50
Mp2g03020	4919.51	1.95506	0.137969	14.1703	1.39957e-45	6.98765e-44
Mp7g06980	834.537	1.94947	0.155622	12.5269	5.31818e-36	2.0846e-34
Mp6g16430	4998.22	1.94879	0.0872599	22.3332	1.76061e-110	3.25475e-108
Mp5g02190	347.143	1.94545	0.210732	9.23185	2.65994e-20	5.23568e-19
Mp3g11830	1874.12	1.94503	0.107845	18.0354	1.02668e-72	1.01776e-70
Mp7g00710	293.967	1.94365	0.337373	5.76111	8.35613e-09	7.05193e-08
Mp2g20240	4774.58	1.94311	0.0864602	22.474	7.44915e-112	1.39595e-109
Mp4g14430	2126.62	1.93507	0.166979	11.5887	4.70178e-31	1.50281e-29
Mp8g15930	2031.96	1.92841	0.113567	16.9804	1.14694e-64	9.28412e-63
Mp3g16090	277.704	1.92678	0.210477	9.15435	5.46843e-20	1.05661e-18
Mp4g12350	62.9446	1.9267	0.33265	5.79195	6.95734e-09	5.91525e-08
Mp6g14260	116.18	1.92636	0.260917	7.38304	1.54713e-13	1.99479e-12
Mp4g05490	8723.8	1.92459	0.112453	17.1147	1.15375e-65	9.62396e-64
Mp6g20300	40.2319	1.92431	0.386697	4.97627	6.48204e-07	4.31295e-06
Mp6g17360	59.325	1.92095	0.403096	4.76549	1.88391e-06	1.17412e-05
Mp1g07310	5622.66	1.92093	0.181986	10.5554	4.79549e-26	1.27136e-24
Mp7g04960	85.1889	1.91993	0.358657	5.3531	8.6459e-08	6.41062e-07
Mp2g03870	55.4036	1.91811	0.445869	4.30197	1.69289e-05	9.06053e-05
Mp6g19350	21.0413	1.91619	0.53083	3.60981	0.000306425	0.00125281
Mp2g10650	321.589	1.91536	0.223353	8.57548	9.86763e-18	1.68948e-16
Mp4g21910	17.0378	1.91485	0.65924	2.90462	0.00367694	0.0111605
Mp8g06780	455.59	1.91416	0.275879	6.9384	3.96557e-12	4.64859e-11
Mp7g16230	2534.57	1.91207	0.110072	17.3711	1.36565e-67	1.16763e-65
Mp4g21120	120.36	1.91079	0.30945	6.17479	6.62534e-10	6.35142e-09
Mp2g07400	12.7541	1.91011	0.821166	2.32609	0.0200136	0.0481424
Mp2g18860	17.3883	1.90594	0.563067	3.38493	0.000711954	0.00264302
Mp4g16610	18.5588	1.90338	0.581197	3.27493	0.00105686	0.00376347
Mp1g24650	71.1116	1.90149	0.35566	5.34636	8.97407e-08	6.63596e-07
Mp6g16990	1025.87	1.90123	0.141523	13.4341	3.81809e-41	1.72381e-39
Mp2g10320	15.8275	1.90016	0.808341	2.35069	0.0187386	0.0455075
Mp1g14920	7.54109	1.89668	0.821207	2.30962	0.0209092	0.0499019
Mp5g03880	1342.35	1.89587	0.102673	18.4652	3.9359e-76	4.11017e-74
Mp2g03130	12.1544	1.89018	0.773839	2.44261	0.0145816	0.0367089
Mp4g09760	345.192	1.88723	0.173525	10.8759	1.50243e-27	4.27304e-26
Mp4g17430	73.94	1.88232	0.466261	4.03704	5.41292e-05	0.000261471
Mp6g13140	17.6554	1.88145	0.501117	3.75452	0.000173673	0.000750544
Mp4g02470	4920.66	1.88108	0.157681	11.9297	8.29157e-33	2.8789e-31
Mp8g09420	135.698	1.87975	0.246146	7.63671	2.22841e-14	3.06071e-13
Mp4g15940	4648.27	1.8795	0.107867	17.4243	5.3981e-68	4.6444e-66
Mp4g22380	5315.76	1.87928	0.103907	18.0861	4.09957e-73	4.15423e-71
Mp8g05020	1097.81	1.87856	0.163428	11.4947	1.40245e-30	4.40035e-29
Mp1g00530	1534.98	1.8782	0.0985329	19.0616	5.25906e-81	5.80193e-79
Mp2g10970	38.4188	1.87791	0.390602	4.80773	1.52653e-06	9.64572e-06
Mp4g00450	129.16	1.87535	0.275221	6.81398	9.49333e-12	1.07241e-10
Mp5g21590	746.625	1.87372	0.173944	10.772	4.66774e-27	1.29523e-25
Mp2g10750	2321.84	1.86873	0.103698	18.0208	1.33748e-72	1.31631e-70
Mp8g16190	8.8461	1.86707	0.801272	2.33013	0.0197993	0.0476773
Mp1g14710	683.542	1.86683	0.133418	13.9923	1.73596e-44	8.39151e-43
Mp2g10900	1930.19	1.86659	0.156094	11.9581	5.88998e-33	2.05025e-31
Mp1g19650	12790.9	1.86381	0.116181	16.0423	6.46949e-58	4.78393e-56
Mp8g04670	12.7793	1.86324	0.631834	2.94894	0.00318867	0.00986901
Mp4g22710	19.239	1.86307	0.693255	2.68743	0.00720047	0.0200493
Mp5g14230	434.72	1.86263	0.169353	10.9985	3.88621e-28	1.12396e-26
Mp5g04000	107.62	1.86196	0.266746	6.98025	2.9466e-12	3.49605e-11
Mp2g19730	1066.65	1.86194	0.180336	10.3248	5.4418e-25	1.36594e-23
Mp5g17970	95.157	1.85934	0.247731	7.50548	6.12056e-14	8.15281e-13
Mp7g13280	57.6063	1.857	0.360758	5.14749	2.63997e-07	1.84825e-06
Mp7g09780	2046.05	1.85472	0.11865	15.6318	4.4225e-55	2.96568e-53
Mp7g05020	755.946	1.85436	0.216231	8.57583	9.83758e-18	1.68644e-16
Mp3g01250	3639.01	1.85322	0.607044	3.05286	0.00226672	0.00734803
Mp4g02130	3100.31	1.85076	0.415156	4.45799	8.27307e-06	4.67668e-05
Mp8g15590	207.482	1.85073	0.248404	7.45048	9.30045e-14	1.22219e-12
Mp5g06120	70.4714	1.84966	0.402079	4.60024	4.22005e-06	2.50023e-05
Mp3g13280	153.839	1.8465	0.229337	8.05144	8.18285e-16	1.24379e-14
Mp5g03900	4188.53	1.84627	0.133611	13.8182	1.97876e-43	9.33429e-42
Mp8g13260	50.0802	1.84554	0.358363	5.14991	2.60615e-07	1.82551e-06
Mp1g15240	334.858	1.84393	0.216811	8.50476	1.81973e-17	3.08474e-16
Mp5g15110	22.9452	1.84155	0.666937	2.76121	0.00575884	0.0165576
Mp1g17090	193.02	1.83867	0.313575	5.86356	4.53038e-09	3.93246e-08
Mp6g15510	1712.27	1.83416	0.180013	10.189	2.21973e-24	5.39358e-23
Mp4g22500	7324.53	1.83231	0.108848	16.8337	1.38289e-63	1.10631e-61
Mp3g19340	33.5852	1.82796	0.664673	2.75017	0.00595643	0.0170469
Mp4g01050	25.988	1.82268	0.52586	3.4661	0.000528074	0.00203094
Mp3g01840	3472.92	1.82248	0.139035	13.1081	2.95857e-39	1.26479e-37
Mp3g07140	1976.48	1.82245	0.119662	15.2299	2.23804e-52	1.43739e-50
Mp1g27810	115.718	1.82044	0.36902	4.93318	8.0901e-07	5.3208e-06
Mp3g23390	2288.71	1.81961	0.0802146	22.6842	6.41507e-114	1.23603e-111
Mp5g17490	51.6817	1.81701	0.409498	4.43717	9.11496e-06	5.11455e-05
Mp2g08510	8580.45	1.81481	0.181556	9.9959	1.58836e-23	3.73347e-22
Mp3g12920	7033.84	1.81211	0.167974	10.7881	3.91927e-27	1.09197e-25
Mp1g25940	26.6206	1.81145	0.523026	3.4634	0.000533388	0.0020485
Mp4g23230	8.77607	1.81132	0.730718	2.47883	0.0131814	0.033661
Mp8g15600	3695.24	1.81017	0.112469	16.0948	2.77325e-58	2.07312e-56
Mp2g05080	97.4263	1.8096	0.349387	5.17937	2.22638e-07	1.57156e-06
Mp4g07250	1748.15	1.80828	0.0885864	20.4126	1.29168e-92	1.82167e-90
Mp5g11100	1335.28	1.80822	0.139465	12.9654	1.92298e-38	7.99585e-37
Mp5g19820	11.4183	1.80497	0.723999	2.49305	0.0126649	0.0325364
Mp4g23410	6122.56	1.80471	0.0880774	20.49	2.64302e-93	3.7663e-91
Mp3g05040	28.1224	1.80429	0.488914	3.69039	0.00022391	0.000939596
Mp5g08750	302.7	1.80318	0.168328	10.7123	8.91195e-27	2.4481e-25
Mp5g13370	5487.27	1.80157	0.122928	14.6555	1.2424e-48	6.82572e-47
Mp5g02100	37.6647	1.80145	0.556412	3.23762	0.00120532	0.0042333
Mp4g16940	2856.92	1.79942	0.14292	12.5904	2.38381e-36	9.42501e-35
Mp8g04130	612.592	1.79892	0.137979	13.0377	7.47182e-39	3.13541e-37
Mp6g13210	526.064	1.79804	0.151925	11.8351	2.57002e-32	8.70245e-31
Mp3g17570	201.98	1.79656	0.239841	7.49063	6.8543e-14	9.08593e-13
Mp1g00770	634.488	1.79298	0.157874	11.357	6.84262e-30	2.08944e-28
Mp2g04120	2767.62	1.79263	0.119329	15.0226	5.22311e-51	3.18983e-49
Mp2g20980	28.5425	1.78812	0.470849	3.79766	0.000146069	0.000642518
Mp3g01610	872.891	1.78598	0.121507	14.6985	6.58741e-49	3.64841e-47
Mp4g08350	22.8187	1.78357	0.64934	2.74675	0.00601897	0.0171963
Mp7g18420	3158.76	1.78285	0.15502	11.5008	1.30749e-30	4.11182e-29
Mp2g01860	1865.62	1.78283	0.145287	12.2711	1.29497e-34	4.7879e-33
Mp3g07430	141.68	1.78188	0.37165	4.7945	1.63078e-06	1.02665e-05
Mp2g08480	71.2306	1.7758	0.429972	4.13003	3.62709e-05	0.00018109
Mp3g16100	5254.78	1.77211	0.091972	19.2679	9.99274e-83	1.12976e-80
Mp6g15920	1380.02	1.77144	0.103458	17.1223	1.01196e-65	8.49299e-64
Mp2g13650	5107.65	1.77131	0.158179	11.1981	4.16448e-29	1.23579e-27
Mp3g13400	3021.82	1.77064	0.0965392	18.3412	3.88317e-75	4.02437e-73
Mp5g08720	24.1132	1.76885	0.527434	3.35368	0.000797436	0.00292465
Mp4g16210	17.1645	1.76702	0.601313	2.9386	0.00329702	0.0101538
Mp5g15820	1941.38	1.7656	0.224982	7.84775	4.23583e-15	6.18422e-14
Mp1g08850	48.8715	1.76407	0.318355	5.5412	3.00412e-08	2.36186e-07
Mp3g05090	11.1104	1.76361	0.673313	2.61929	0.0088112	0.0238374
Mp3g06260	591.927	1.76232	0.186428	9.4531	3.28956e-21	6.73671e-20
Mp6g19360	546.684	1.76197	0.166939	10.5546	4.83683e-26	1.27984e-24
Mp1g23040	7626.84	1.76145	0.107411	16.3991	1.94067e-60	1.48315e-58
Mp1g10320	228.302	1.7589	0.166181	10.5843	3.52589e-26	9.40237e-25
Mp3g10090	96.8704	1.75572	0.237526	7.39173	1.44935e-13	1.87579e-12
Mp7g05480	195.905	1.75331	0.233638	7.50439	6.17139e-14	8.21251e-13
Mp1g26600	2511.22	1.7515	0.17438	10.0441	9.75008e-24	2.31564e-22
Mp2g13990	204.044	1.75123	0.222717	7.86305	3.74888e-15	5.49087e-14
Mp2g03090	11.6993	1.74745	0.73363	2.38193	0.0172224	0.0423059
Mp1g24790	2028.21	1.74706	0.0866537	20.1615	2.1352e-90	2.89204e-88
Mp8g08710	503.473	1.74447	0.550853	3.16685	0.00154102	0.00523494
Mp3g12880	880.834	1.74244	0.144777	12.0353	2.31862e-33	8.17493e-32
Mp6g15690	795.3	1.74233	0.170754	10.2037	1.90809e-24	4.65289e-23
Mp4g05310	27.6123	1.74185	0.609843	2.85623	0.00428707	0.0127355
Mp7g19680	22.4962	1.74163	0.496936	3.50474	0.000457062	0.00178901
Mp4g22890	4936.02	1.74139	0.0985147	17.6765	6.36465e-70	5.76612e-68
Mp2g04930	704.24	1.73858	0.442206	3.9316	8.43811e-05	0.000391565
Mp4g08870	70.3885	1.73858	0.311523	5.5809	2.39272e-08	1.91306e-07
Mp6g15680	5970.82	1.73367	0.116473	14.8847	4.14163e-50	2.42126e-48
Mp5g21020	2037.04	1.73228	0.180831	9.57952	9.74983e-22	2.05196e-20
Mp5g02030	75.5393	1.72943	0.437167	3.95599	7.62178e-05	0.000356831
Mp6g16010	9.44817	1.72577	0.713443	2.41893	0.015566	0.0387875
Mp4g09190	960.435	1.72236	0.127841	13.4726	2.26645e-41	1.03007e-39
Mp6g08260	1548.67	1.72188	0.220968	7.79248	6.57072e-15	9.46183e-14
Mp5g22500	40.7841	1.72153	0.403752	4.26383	2.00949e-05	0.000106221
Mp3g01130	5697.03	1.72082	0.129517	13.2865	2.77288e-40	1.2158e-38
Mp1g10670	133.663	1.71652	0.197509	8.69084	3.59766e-18	6.34227e-17
Mp3g15240	1148.56	1.71281	0.1442	11.8781	1.53909e-32	5.29013e-31
Mp1g26970	1655.27	1.70776	0.15686	10.8872	1.32669e-27	3.78108e-26
Mp1g19820	1912.53	1.70523	0.106832	15.9619	2.35631e-57	1.67887e-55
Mp1g28440	5635.32	1.70376	0.171888	9.91203	3.6908e-23	8.54318e-22
Mp7g11540	1808.31	1.70368	0.447142	3.81014	0.000138888	0.000614487
Mp7g10570	31.5864	1.70355	0.444536	3.8322	0.000127	0.000568694
Mp6g03700	162.623	1.70313	0.20261	8.40594	4.24464e-17	7.06408e-16
Mp1g13950	1268.66	1.7023	0.113132	15.047	3.61397e-51	2.217e-49
Mp2g01990	207.372	1.70157	0.210823	8.07112	6.96591e-16	1.06592e-14
Mp5g11150	25.706	1.69947	0.447571	3.7971	0.000146397	0.000643752
Mp5g18380	12409.8	1.69855	0.205795	8.25358	1.53717e-16	2.45947e-15
Mp5g07540	146.205	1.69851	0.379605	4.47442	7.66173e-06	4.3563e-05
Mp2g10130	62.216	1.6953	0.3175	5.33954	9.31804e-08	6.86804e-07
Mp8g01820	66.8947	1.69404	0.305568	5.54391	2.95783e-08	2.32949e-07
Mp5g18350	304.311	1.69391	0.244629	6.92441	4.37803e-12	5.11455e-11
Mp7g02360	21.3922	1.68916	0.652646	2.58817	0.00964882	0.0257503
Mp1g08790	39.9669	1.68884	0.378657	4.46008	8.19287e-06	4.63326e-05
Mp5g08070	70.0063	1.68309	0.324087	5.19332	2.06582e-07	1.46124e-06
Mp3g18890	9146.19	1.68027	0.222873	7.53917	4.72989e-14	6.34362e-13
Mp1g03210	1581.37	1.6755	0.112999	14.8276	9.72008e-50	5.587e-48
Mp8g10460	1837.9	1.67517	0.526365	3.18254	0.00145991	0.00499539
Mp3g03110	12.207	1.67045	0.696664	2.39779	0.0164944	0.0407593
Mp3g22950	33563.2	1.67027	0.111962	14.9182	2.51077e-50	1.48049e-48
Mp4g05350	4828.81	1.66882	0.110684	15.0773	2.28294e-51	1.40678e-49
Mp2g05220	15.2629	1.66647	0.611197	2.72657	0.00639968	0.0181333
Mp8g01830	426.212	1.66642	0.185101	9.00276	2.20116e-19	4.13058e-18
Mp6g17150	56.146	1.66519	0.309317	5.38344	7.30766e-08	5.46875e-07
Mp4g10310	2348.04	1.66483	0.111076	14.9882	8.77283e-51	5.31028e-49
Mp1g03750	4891.63	1.66381	0.206304	8.06485	7.33257e-16	1.11953e-14
Mp7g05070	40.0431	1.66152	0.513659	3.23467	0.00121784	0.00426744
Mp1g02940	33.448	1.66151	0.468495	3.54649	0.000390401	0.00155117
Mp8g17640	3584.41	1.66133	0.0795526	20.8835	7.57035e-97	1.12568e-94
Mp4g02270	4155.2	1.66057	0.0938794	17.6883	5.15747e-70	4.73518e-68
Mp6g06060	5745.76	1.66009	0.148358	11.1897	4.57976e-29	1.35316e-27
Mp2g09970	36.2794	1.65985	0.458288	3.62185	0.000292502	0.00120199
Mp1g17670	488.22	1.65963	0.1706	9.72824	2.28511e-22	5.00967e-21
Mp2g08570	843.449	1.65787	0.551506	3.00608	0.00264637	0.00841915
Mp6g11300	438.064	1.65706	0.174684	9.48607	2.39916e-21	4.96528e-20
Mp1g26610	32631.6	1.65332	0.0820483	20.1506	2.65979e-90	3.56725e-88
Mp2g21600	119.269	1.65314	0.285231	5.79578	6.80041e-09	5.79263e-08
Mp4g01330	10.9823	1.65283	0.619206	2.66928	0.00760142	0.0210373
Mp3g10910	1736.95	1.65172	0.125706	13.1396	1.95289e-39	8.42761e-38
Mp8g01060	2344.8	1.65162	0.0703336	23.4826	6.14617e-122	1.29353e-119
Mp2g03070	26.2228	1.65027	0.395603	4.17153	3.02564e-05	0.000153299
Mp5g06190	1502.47	1.64946	0.266468	6.19011	6.01211e-10	5.77568e-09
Mp5g22830	2098.58	1.64585	0.108138	15.2199	2.6085e-52	1.65973e-50
Mp7g06580	47.4363	1.64581	0.410606	4.00825	6.11709e-05	0.000291879
Mp5g15940	15697.6	1.64296	0.110209	14.9077	2.93881e-50	1.72545e-48
Mp4g08740	81.6351	1.64212	0.32748	5.01441	5.3197e-07	3.57258e-06
Mp5g16260	16004.3	1.6414	0.206096	7.96426	1.66215e-15	2.49323e-14
Mp5g05830	457.205	1.64109	0.21989	7.46324	8.44188e-14	1.11467e-12
Mp7g07400	411.719	1.63947	0.143308	11.4402	2.63284e-30	8.16717e-29
Mp4g06330	1892.26	1.63883	0.142105	11.5325	9.04362e-31	2.8572e-29
Mp5g24220	888.001	1.6363	0.129266	12.6584	1.00588e-36	4.01179e-35
Mp2g25900	22.3899	1.63551	0.684778	2.38837	0.0169231	0.0416606
Mp3g21670	886.354	1.63522	0.184033	8.88547	6.36485e-19	1.16095e-17
Mp4g07960	22.0105	1.63428	0.539182	3.03104	0.00243713	0.00782997
Mp1g06930	3089.47	1.63361	0.360569	4.53065	5.88034e-06	3.41729e-05
Mp4g20000	784.576	1.63356	0.115389	14.157	1.69034e-45	8.34795e-44
Mp6g07730	2060.2	1.63351	0.106585	15.3258	5.13804e-53	3.33121e-51
Mp5g24390	3113.51	1.63277	0.115245	14.1678	1.45021e-45	7.21414e-44
Mp8g08370	132.015	1.62889	0.322051	5.05786	4.23977e-07	2.88271e-06
Mp2g11980	2839.45	1.62877	0.139251	11.6966	1.32613e-31	4.34007e-30
Mp6g03920	2525.01	1.62757	0.131394	12.3869	3.07632e-35	1.17226e-33
Mp8g09220	490.815	1.62675	0.162056	10.0382	1.03533e-23	2.45465e-22
Mp1g25920	3308.81	1.62668	0.457158	3.55823	0.000373358	0.00149038
Mp8g07540	1892.73	1.62642	0.176132	9.23412	2.60413e-20	5.13322e-19
Mp2g10270	7772.21	1.6261	0.124556	13.0552	5.93924e-39	2.51544e-37
Mp2g11820	1672.96	1.62539	0.18226	8.91798	4.74872e-19	8.68483e-18
Mp8g16110	2605.17	1.62489	0.101798	15.9619	2.35306e-57	1.67887e-55
Mp4g16960	1326.9	1.62325	0.114501	14.1767	1.27754e-45	6.40174e-44
Mp7g12450	810.313	1.62239	0.138048	11.7524	6.86789e-32	2.26939e-30
Mp6g09380	3641.42	1.62082	0.198448	8.1675	3.14858e-16	4.92259e-15
Mp3g12100	128.656	1.61964	0.219073	7.39316	1.43377e-13	1.85739e-12
Mp5g03150	45.3136	1.61806	0.361927	4.47067	7.79753e-06	4.42615e-05
Mp5g24420	73.2606	1.61688	0.269276	6.00455	1.91869e-09	1.7453e-08
Mp5g24400	1402.48	1.61647	0.156584	10.3234	5.52599e-25	1.38453e-23
Mp7g11560	922.268	1.61582	0.15743	10.2638	1.02635e-24	2.54356e-23
Mp5g14510	91.3914	1.61569	0.372205	4.34087	1.41921e-05	7.6921e-05
Mp3g19790	597.249	1.61567	0.271358	5.95402	2.61633e-09	2.3485e-08
Mp2g21670	2158.69	1.61033	0.0804032	20.0282	3.1267e-89	4.11282e-87
Mp3g21140	83.5889	1.60832	0.282336	5.69647	1.22315e-08	1.01104e-07
Mp7g19460	1758.97	1.60797	0.150862	10.6585	1.59113e-26	4.31024e-25
Mp5g08200	2949.59	1.60477	0.0804954	19.9361	1.97759e-88	2.50495e-86
Mp2g19700	64.5335	1.60448	0.278415	5.7629	8.26802e-09	6.98188e-08
Mp7g02200	1224.17	1.6035	0.132093	12.1392	6.54814e-34	2.37609e-32
Mp5g02790	741.692	1.60314	0.140405	11.418	3.4011e-30	1.04321e-28
Mp7g03860	157.817	1.60213	0.230325	6.95595	3.50186e-12	4.12783e-11
Mp2g18570	434.675	1.59841	0.208957	7.64947	2.01811e-14	2.78585e-13
Mp4g00510	29.3288	1.59775	0.467752	3.41581	0.000635923	0.00239061
Mp2g25940	808.567	1.59521	0.599013	2.66307	0.00774314	0.0213733
Mp1g22750	11339.4	1.59098	0.119506	13.3129	1.94688e-40	8.59139e-39
Mp1g21770	86.6757	1.59069	0.308068	5.16343	2.42468e-07	1.7045e-06
Mp5g02760	21.0138	1.58949	0.507785	3.13023	0.00174667	0.00585075
Mp2g18780	43.5627	1.58928	0.420555	3.77901	0.000157455	0.000685981
Mp4g11510	20.5065	1.58921	0.534369	2.974	0.00293943	0.00920592
Mp4g09030	28.4901	1.58665	0.579542	2.73777	0.00618576	0.0176147
Mp5g23280	399.131	1.58461	0.153574	10.3182	5.82929e-25	1.45785e-23
Mp3g15350	71.4518	1.584	0.359518	4.40591	1.0534e-05	5.84131e-05
Mp2g10530	468.23	1.58387	0.183928	8.61138	7.21867e-18	1.24686e-16
Mp5g13190	2692.89	1.58185	0.163431	9.67905	3.70157e-22	7.9369e-21
Mp2g16540	559.724	1.5817	0.17871	8.85065	8.70137e-19	1.58081e-17
Mp3g21070	223.385	1.57777	0.211981	7.44299	9.84309e-14	1.29102e-12
Mpzg00510	43.6803	1.57648	0.637341	2.47353	0.0133786	0.0340945
Mp5g20930	39.8465	1.57501	0.440395	3.57635	0.000348423	0.00140271
Mp5g01430	1164.85	1.57292	0.134815	11.6672	1.87441e-31	6.09073e-30
Mp5g14710	2019.93	1.56865	0.392056	4.00109	6.30515e-05	0.000299911
Mp3g07950	39.5334	1.56836	0.441567	3.55181	0.000382592	0.00152369
Mp7g07520	32.5738	1.56725	0.509863	3.07387	0.00211301	0.00689716
Mp1g06290	382.048	1.56538	0.175195	8.93508	4.0688e-19	7.52179e-18
Mp3g04670	22.1545	1.56494	0.524399	2.98426	0.0028427	0.00894185
Mp5g02620	861.078	1.56334	0.265312	5.89245	3.80518e-09	3.33258e-08
Mp4g12910	387.194	1.56222	0.159082	9.82024	9.21214e-23	2.07615e-21
Mp1g04370	1620.33	1.56131	0.218226	7.15456	8.394e-13	1.03079e-11
Mp2g16980	150.507	1.56109	0.227813	6.85251	7.25633e-12	8.27911e-11
Mp2g17520	3300.16	1.55881	0.0984196	15.8384	1.68982e-56	1.19158e-54
Mp1g20040	3076.79	1.55474	0.0837924	18.5547	7.47202e-77	7.86286e-75
Mp8g04960	24.814	1.55395	0.588885	2.63879	0.00832014	0.0227094
Mp8g12350	1264.4	1.55092	0.165505	9.3708	7.19849e-21	1.45244e-19
Mp2g07840	96.5377	1.5465	0.246311	6.27865	3.41535e-10	3.36371e-09
Mp2g15380	1500.29	1.54467	0.241296	6.40156	1.53793e-10	1.5645e-09
Mp1g27950	153.193	1.54467	0.253313	6.09786	1.07498e-09	1.00862e-08
Mp4g03870	431.375	1.54464	0.147219	10.4922	9.38642e-26	2.45519e-24
Mp1g07460	1805.49	1.54429	0.123397	12.5148	6.19754e-36	2.42235e-34
Mp2g22940	1021.48	1.54333	0.156275	9.87574	5.30398e-23	1.21742e-21
Mp3g22110	867.317	1.54028	0.154287	9.98323	1.80494e-23	4.2064e-22
Mp3g00890	41.3861	1.53887	0.387008	3.97633	6.9987e-05	0.000330146
Mp2g01380	9.75851	1.53839	0.663628	2.31815	0.0204412	0.0490128
Mp1g07920	44.0727	1.53727	0.323044	4.7587	1.94845e-06	1.21213e-05
Mpzg00310	135.464	1.53714	0.245964	6.24943	4.11954e-10	4.03114e-09
Mp2g09330	3236.73	1.53575	0.098624	15.5717	1.13308e-54	7.45215e-53
Mp7g10010	3263.37	1.53541	0.144427	10.631	2.13817e-26	5.7591e-25
Mp8g00600	49.9454	1.53496	0.347586	4.41606	1.00515e-05	5.60097e-05
Mp1g24660	21.5795	1.53107	0.510286	3.00041	0.00269615	0.00855448
Mp4g10510	1071.57	1.5282	0.13674	11.176	5.34596e-29	1.57614e-27
Mp8g17500	116.837	1.52742	0.268983	5.67849	1.35885e-08	1.11713e-07
Mp1g09370	672.382	1.52727	0.239368	6.38042	1.76608e-10	1.79095e-09
Mp2g07800	27.8108	1.52592	0.600387	2.54157	0.0110357	0.0289675
Mp8g15350	414.858	1.52555	0.145529	10.4828	1.03653e-25	2.70091e-24
Mp8g16390	81.9649	1.52495	0.272492	5.59632	2.18953e-08	1.76296e-07
Mp1g24480	12.2075	1.52387	0.612357	2.48852	0.0128275	0.0328983
Mp7g18310	128.139	1.52362	0.245389	6.20899	5.33268e-10	5.14465e-09
Mp8g10500	4773.93	1.52292	0.14471	10.5239	6.70283e-26	1.7566e-24
Mp8g09250	1535.98	1.52166	0.15823	9.61677	6.79292e-22	1.44073e-20
Mp5g08770	673.109	1.5216	0.279133	5.45116	5.00411e-08	3.83079e-07
Mp3g01190	31.9329	1.52054	0.473694	3.20996	0.00132752	0.00460225
Mp1g22460	682.98	1.51677	0.239427	6.33502	2.37314e-10	2.36622e-09
Mp4g06390	718.347	1.51522	0.237863	6.37013	1.88864e-10	1.90103e-09
Mp3g24240	24203.6	1.51438	0.153355	9.87502	5.34221e-23	1.2221e-21
Mp6g03270	386.762	1.51431	0.231497	6.54139	6.09498e-11	6.44353e-10
Mp4g19350	1766.92	1.51402	0.152874	9.90369	4.01189e-23	9.23951e-22
Mp3g17430	21118.7	1.51126	0.0807928	18.7054	4.47183e-78	4.74222e-76
Mp5g24120	151.224	1.50972	0.358864	4.20695	2.58846e-05	0.000133573
Mp2g26210	801.827	1.50885	0.127641	11.8211	3.03749e-32	1.02347e-30
Mp6g16340	39.4561	1.50881	0.424263	3.55631	0.000376099	0.00150001
Mp8g02150	52.1148	1.50761	0.346267	4.3539	1.33734e-05	7.28586e-05
Mp6g07680	18.9436	1.50758	0.551043	2.73587	0.00622159	0.0176947
Mp7g06220	36437.1	1.50741	0.224173	6.7243	1.76438e-11	1.95597e-10
Mp3g21310	1896.39	1.50657	0.127617	11.8054	3.6606e-32	1.22139e-30
Mp2g23350	46.6161	1.50562	0.387947	3.88099	0.000104032	0.000474385
Mp6g10520	5716.66	1.50312	0.237895	6.31841	2.6426e-10	2.62152e-09
Mp3g20300	905.288	1.50275	0.145036	10.3612	3.72211e-25	9.41191e-24
Mp2g23680	5538.99	1.5002	0.203932	7.35637	1.88976e-13	2.42287e-12
Mp4g14140	331.655	1.50004	0.372012	4.03224	5.52476e-05	0.000266497
Mp6g14940	2507.44	1.49755	0.112153	13.3528	1.14088e-40	5.06729e-39
Mp5g02930	618.361	1.49749	0.12591	11.8933	1.28191e-32	4.41727e-31
Mp7g16260	2382.25	1.49697	0.153955	9.72338	2.39696e-22	5.23807e-21
Mp6g04460	728.004	1.49653	0.17842	8.38766	4.95931e-17	8.21348e-16
Mp8g18510	78.9809	1.49312	0.399263	3.73969	0.000184247	0.000789629
Mp7g14960	6896.9	1.49294	0.234195	6.37479	1.83209e-10	1.8524e-09
Mp8g12570	297.025	1.49255	0.174164	8.56979	1.03671e-17	1.76616e-16
Mp1g02120	3149	1.49148	0.167029	8.92946	4.2811e-19	7.87171e-18
Mp1g04430	760.414	1.48639	0.153183	9.70337	2.91712e-22	6.30429e-21
Mp7g12460	4629.61	1.48442	0.139215	10.6628	1.51941e-26	4.1241e-25
Mp3g23840	2323.64	1.48369	0.518967	2.85893	0.00425068	0.0126494
Mp3g18830	1066.66	1.48059	0.135803	10.9025	1.12187e-27	3.21071e-26
Mp5g18460	91.4223	1.4787	0.306051	4.83153	1.35486e-06	8.63673e-06
Mp5g13640	24.7916	1.47674	0.622942	2.3706	0.0177593	0.0434068
Mp5g15140	6817.01	1.47634	0.133612	11.0495	2.20459e-28	6.40314e-27
Mp4g13880	438.486	1.47321	0.149385	9.86185	6.09164e-23	1.38658e-21
Mp5g02080	96.4575	1.47216	0.363539	4.04953	5.13203e-05	0.000249046
Mp5g15230	4038.39	1.47212	0.101933	14.442	2.81495e-47	1.45315e-45
Mp2g05810	2152.77	1.4699	0.395831	3.71345	0.000204454	0.000865121
Mp6g11390	3997.38	1.4674	0.150357	9.75945	1.68059e-22	3.72618e-21
Mp1g03390	66.7314	1.46688	0.311888	4.70321	2.56101e-06	1.55987e-05
Mp5g07740	660.499	1.46655	0.179911	8.15151	3.59407e-16	5.59349e-15
Mp4g22860	14.2387	1.46366	0.623983	2.34567	0.0189931	0.0460438
Mp6g04900	16.2749	1.46124	0.631162	2.31516	0.0206042	0.0492858
Mp4g04900	5643.06	1.46102	0.0857327	17.0415	4.04118e-65	3.33033e-63
Mp2g00690	58.2368	1.46095	0.473056	3.08832	0.00201292	0.00662418
Mp3g10690	2220.95	1.45777	0.154716	9.42218	4.4183e-21	8.9677e-20
Mp4g07160	38.1609	1.45404	0.389902	3.72925	0.000192048	0.000818958
Mp4g01080	1793.68	1.45193	0.117315	12.3763	3.5125e-35	1.33475e-33
Mp2g17910	221.115	1.44713	0.330286	4.38145	1.1789e-05	6.47163e-05
Mp7g19390	949.752	1.44634	0.588686	2.45689	0.0140145	0.035464
Mp3g04760	18.1599	1.44603	0.563781	2.56488	0.0103213	0.0273634
Mp7g16140	98.7143	1.44596	0.370819	3.89938	9.64376e-05	0.000442855
Mp8g02500	105.637	1.44559	0.24503	5.89963	3.64325e-09	3.20306e-08
Mp3g05490	192.187	1.44492	0.374919	3.85393	0.000116235	0.00052409
Mp2g18000	1850.9	1.44473	0.0906073	15.945	3.08585e-57	2.18728e-55
Mp8g18550	19.8648	1.44098	0.552158	2.60972	0.00906158	0.0243733
Mp2g09510	698.865	1.44004	0.155646	9.25198	2.20372e-20	4.36911e-19
Mp4g11500	6177.48	1.43958	0.118122	12.1872	3.6381e-34	1.32718e-32
Mp1g19470	2908.53	1.43699	0.116565	12.3278	6.4211e-35	2.40659e-33
Mp1g07730	812.31	1.43591	0.242981	5.90955	3.43033e-09	3.02755e-08
Mp4g04920	206.136	1.43573	0.266551	5.38632	7.19167e-08	5.39079e-07
Mp8g02240	96.0217	1.43472	0.292169	4.91058	9.08091e-07	5.93251e-06
Mp6g00820	1971.32	1.43024	0.143165	9.9902	1.68242e-23	3.941e-22
Mp4g21360	1136	1.42901	0.0965657	14.7983	1.50158e-49	8.59483e-48
Mp1g27860	1412.2	1.42795	0.123268	11.5841	4.95884e-31	1.58128e-29
Mp1g23190	482.524	1.42737	0.147913	9.65008	4.91194e-22	1.04829e-20
Mp8g04260	45.1293	1.4263	0.354847	4.01949	5.83242e-05	0.00027976
Mp1g18000	2174.24	1.42606	0.110645	12.8886	5.22043e-38	2.15757e-36
Mp8g01290	370.675	1.42575	0.176127	8.09499	5.72672e-16	8.80241e-15
Mp6g03790	707.452	1.42562	0.216698	6.57885	4.74107e-11	5.05517e-10
Mp1g27050	703.743	1.42507	0.213196	6.68431	2.32021e-11	2.54535e-10
Mp5g02050	60.2074	1.42483	0.451846	3.15335	0.00161406	0.00546002
Mp8g08500	1033.41	1.4248	0.138826	10.2633	1.03175e-24	2.55231e-23
Mp4g03780	2280.63	1.42365	0.171112	8.31998	8.79768e-17	1.43106e-15
Mp6g17920	97.1976	1.42335	0.330338	4.30877	1.64164e-05	8.82422e-05
Mp1g04360	649.507	1.42211	0.140431	10.1267	4.20412e-24	1.01254e-22
Mp5g22730	426.745	1.42129	0.220156	6.45581	1.07641e-10	1.11556e-09
Mp4g01350	314.455	1.4209	0.188521	7.53707	4.80646e-14	6.44e-13
Mp8g07810	40.9576	1.4205	0.349359	4.06603	4.78217e-05	0.000233565
Mp5g02670	17.8002	1.41898	0.568269	2.49703	0.0125239	0.0322528
Mp5g21230	16.4655	1.41739	0.601429	2.3567	0.018438	0.044857
Mp1g20330	147.704	1.41673	0.221815	6.38699	1.69188e-10	1.71825e-09
Mp3g19190	20.2971	1.40963	0.577368	2.44147	0.0146276	0.0367908
Mp7g05000	616.267	1.40819	0.131736	10.6895	1.14029e-26	3.11361e-25
Mp2g21540	129.214	1.40719	0.241953	5.81599	6.02769e-09	5.1569e-08
Mp5g23660	1139.94	1.40624	0.127168	11.0581	2.00322e-28	5.83064e-27
Mp4g01600	2491.79	1.40571	0.113	12.4399	1.58635e-35	6.09587e-34
Mp8g12580	9527.8	1.40252	0.107462	13.0513	6.24514e-39	2.63684e-37
Mp6g17880	111.588	1.40158	0.306421	4.57402	4.78455e-06	2.81396e-05
Mp8g15940	584.373	1.40083	0.20479	6.84033	7.90083e-12	8.99196e-11
Mp4g22450	5680.33	1.40022	0.171632	8.15825	3.39903e-16	5.29599e-15
Mp5g12280	1397.06	1.40016	0.0965913	14.4957	1.28954e-47	6.75896e-46
Mp7g17620	1970.55	1.40001	0.124313	11.262	2.0218e-29	6.07873e-28
Mp7g06430	717.692	1.39879	0.118081	11.846	2.25834e-32	7.6851e-31
Mp3g10410	38.6353	1.39785	0.459658	3.04106	0.00235748	0.00759903
Mp5g04910	3904.65	1.39569	0.134977	10.3402	4.63609e-25	1.16799e-23
Mp7g13670	1141.29	1.39509	0.118224	11.8004	3.8837e-32	1.29268e-30
Mp5g08690	771.945	1.39463	0.139432	10.0022	1.48992e-23	3.5081e-22
Mp5g12480	480.252	1.39063	0.141853	9.80329	1.08975e-22	2.44791e-21
Mp4g08850	1955.16	1.38829	0.154426	8.98999	2.47245e-19	4.61434e-18
Mp2g01800	53.8135	1.3858	0.358493	3.86563	0.000110802	0.000502411
Mp7g19030	1037.41	1.38556	0.14656	9.45389	3.26481e-21	6.69605e-20
Mp3g10900	279.344	1.38526	0.142706	9.70706	2.81322e-22	6.08938e-21
Mp2g23070	28.504	1.38372	0.449726	3.07679	0.0020924	0.00684343
Mp7g01350	454.55	1.38279	0.236699	5.84197	5.15874e-09	4.45527e-08
Mp6g19580	2620.93	1.38266	0.146586	9.43242	4.00739e-21	8.1579e-20
Mp8g02810	2664.97	1.38263	0.20285	6.81603	9.35893e-12	1.0581e-10
Mp4g23710	8323.51	1.38226	0.12797	10.8015	3.38676e-27	9.45529e-26
Mp3g18130	668.12	1.38226	0.264895	5.21815	1.80715e-07	1.2876e-06
Mp8g16400	4051.69	1.38047	0.133543	10.3373	4.78043e-25	1.20214e-23
Mp2g23900	403.783	1.37977	0.317246	4.34922	1.3662e-05	7.43128e-05
Mp2g21140	887.818	1.37714	0.158521	8.68745	3.70674e-18	6.52616e-17
Mp4g09430	798.939	1.3762	0.268578	5.12404	2.99062e-07	2.07674e-06
Mp7g19700	966.22	1.37502	0.129826	10.5912	3.27241e-26	8.74436e-25
Mp7g00730	2314.96	1.3739	0.077443	17.7408	2.03146e-70	1.90345e-68
Mp8g01700	6505.99	1.37089	0.543974	2.52014	0.011731	0.030542
Mp8g02170	31.3148	1.36968	0.416228	3.29069	0.00099941	0.00357998
Mp6g05540	2087.71	1.36965	0.142679	9.5995	8.03297e-22	1.69324e-20
Mp6g19260	22.1744	1.36865	0.506414	2.70262	0.00687945	0.0192929
Mp6g06540	1370.02	1.36696	0.175554	7.78655	6.88657e-15	9.90623e-14
Mp6g09730	713.8	1.36685	0.161539	8.46141	2.64175e-17	4.41798e-16
Mp1g22740	21.3218	1.36587	0.495855	2.75457	0.0058769	0.016851
Mp5g17000	1122.37	1.36473	0.118924	11.4757	1.74751e-30	5.45797e-29
Mp5g10190	187.57	1.36406	0.214035	6.37307	1.85282e-10	1.86783e-09
Mp2g09700	14.1606	1.36372	0.532425	2.56133	0.0104271	0.0275978
Mp1g10830	852.346	1.36258	0.131056	10.3969	2.56145e-25	6.54966e-24
Mp5g21830	91.949	1.36074	0.320294	4.24842	2.1528e-05	0.00011314
Mp7g12060	612.544	1.3606	0.181554	7.49419	6.67095e-14	8.85146e-13
Mp7g07630	3511.16	1.3602	0.144144	9.43637	3.85928e-21	7.8681e-20
Mp2g08820	528.151	1.35996	0.186903	7.27629	3.43117e-13	4.34213e-12
Mp7g12080	1872.59	1.35955	0.0814931	16.683	1.74221e-62	1.36974e-60
Mp3g09120	1526.71	1.35908	0.153827	8.83512	9.99915e-19	1.81417e-17
Mp1g19100	1660.72	1.35844	0.105479	12.8788	5.92707e-38	2.44224e-36
Mp4g14210	480.714	1.35843	0.301222	4.50974	6.49075e-06	3.74025e-05
Mp1g24370	844.522	1.35699	0.121565	11.1627	6.21083e-29	1.82719e-27
Mp1g21110	205.508	1.35576	0.161558	8.39178	4.78825e-17	7.93979e-16
Mp4g19280	1243.99	1.35527	0.166742	8.12799	4.36485e-16	6.73941e-15
Mp2g17870	4137.18	1.35477	0.0752058	18.0141	1.50895e-72	1.47446e-70
Mp5g00630	65.522	1.35347	0.379092	3.57029	0.000356593	0.00143308
Mp4g08370	42.9492	1.35317	0.478095	2.83034	0.00464989	0.0137121
Mp3g17600	854.811	1.353	0.131648	10.2774	8.90724e-25	2.21547e-23
Mp8g04080	64.2778	1.35087	0.357523	3.77843	0.000157821	0.000687139
Mp6g04760	16.6117	1.34697	0.567174	2.37488	0.0175546	0.0429909
Mp7g03790	458.354	1.34689	0.162345	8.29646	1.07257e-16	1.73436e-15
Mp3g19320	2818.14	1.34477	0.22146	6.07229	1.26102e-09	1.17432e-08
Mp4g15030	843.761	1.34437	0.170733	7.8741	3.43204e-15	5.03759e-14
Mp1g08690	3958.36	1.34209	0.10217	13.1358	2.05205e-39	8.82768e-38
Mp3g12110	251.73	1.34058	0.215503	6.22072	4.9489e-10	4.79469e-09
Mp1g21780	203.613	1.3394	0.211319	6.33827	2.32364e-10	2.31856e-09
Mp4g03570	342.841	1.33814	0.480798	2.78315	0.00538335	0.0156291
Mp7g15460	532.057	1.33276	0.193283	6.89537	5.37245e-12	6.21786e-11
Mp8g01780	2274.49	1.33184	0.118104	11.2769	1.70668e-29	5.15394e-28
Mp5g00390	16933.7	1.33179	0.0918866	14.4938	1.32563e-47	6.92162e-46
Mp3g01680	2958.29	1.33108	0.0925356	14.3845	6.47334e-47	3.27983e-45
Mp5g03480	1486.72	1.33051	0.189945	7.00469	2.47533e-12	2.96001e-11
Mp7g16170.	214.198	1.3289	0.327857	4.05329	5.05013e-05	0.00024542
Mp5g03770	1111.2	1.32813	0.159678	8.31752	8.98237e-17	1.45937e-15
Mp5g00530	1845.48	1.32469	0.13903	9.52806	1.60257e-21	3.33686e-20
Mp2g24880	1279.77	1.32415	0.17633	7.50948	5.93623e-14	7.91497e-13
Mp3g03170	50.8754	1.32344	0.416309	3.17897	0.00147797	0.00504835
Mp2g01250	69.1407	1.32332	0.301296	4.3921	1.12264e-05	6.1901e-05
Mp5g17140	154.427	1.32282	0.238013	5.55777	2.73248e-08	2.16447e-07
Mp4g05890	22.4369	1.3225	0.434154	3.04616	0.00231788	0.00749257
Mp3g20350	413.903	1.31969	0.204331	6.4586	1.05676e-10	1.09685e-09
Mp3g00950	2630.21	1.31828	0.170002	7.7545	8.86915e-15	1.2573e-13
Mp4g02550	137.736	1.31429	0.243416	5.39934	6.68853e-08	5.03572e-07
Mp5g09980	1191.35	1.31383	0.159108	8.25746	1.48807e-16	2.38423e-15
Mp4g21210	31.4348	1.31286	0.501055	2.62019	0.00878808	0.023792
Mp4g13160	88.0243	1.31236	0.247435	5.30385	1.13388e-07	8.26394e-07
Mp3g23100	3120.11	1.31196	0.171158	7.66518	1.78577e-14	2.48013e-13
Mp7g00620	6780.57	1.31007	0.132266	9.90485	3.96583e-23	9.14882e-22
Mp1g18690	35.276	1.30964	0.375622	3.4866	0.000489203	0.00189906
Mp2g25120	2712.6	1.30951	0.211641	6.18741	6.1162e-10	5.87155e-09
Mp4g04070	14.6813	1.30926	0.565952	2.31337	0.0207021	0.0494852
Mp1g08890	1282.51	1.30773	0.137166	9.53391	1.51474e-21	3.16362e-20
Mp5g19030	548.956	1.30719	0.110236	11.858	1.95481e-32	6.70222e-31
Mp3g20090	486.037	1.3054	0.116214	11.2328	2.81464e-29	8.38872e-28
Mp2g21450	32.6968	1.30467	0.374319	3.48546	0.000491299	0.00190605
Mp2g10260	1667.77	1.30342	0.103585	12.5832	2.6127e-36	1.03002e-34
Mp8g17560	3361.05	1.30324	0.121484	10.7276	7.55086e-27	2.08678e-25
Mp6g08170	1496.38	1.29848	0.16219	8.00587	1.18623e-15	1.78719e-14
Mp5g16780	2984.68	1.29545	0.117845	10.9928	4.13796e-28	1.19425e-26
Mp4g24010	1570.9	1.29491	0.172776	7.49473	6.64373e-14	8.82391e-13
Mp1g13410	2504.6	1.28988	0.147783	8.7282	2.58751e-18	4.62708e-17
Mp8g17680	11233.6	1.28966	0.15253	8.45512	2.78809e-17	4.65702e-16
Mp4g12890	101.524	1.28948	0.308399	4.18121	2.89962e-05	0.000147351
Mp8g12140	1922.7	1.28844	0.127984	10.0672	7.71311e-24	1.84467e-22
Mp7g02680	607.596	1.2867	0.191331	6.72499	1.75607e-11	1.94834e-10
Mp5g11450	6664.53	1.28596	0.0886404	14.5076	1.08528e-47	5.73227e-46
Mp1g02450	6552.33	1.28562	0.107014	12.0136	3.01452e-33	1.0574e-31
Mp3g21010	484.674	1.28542	0.15149	8.48521	2.15323e-17	3.64107e-16
Mp5g19570	62.4777	1.2853	0.426157	3.01603	0.00256106	0.00818009
Mp4g00200	871.68	1.2843	0.200016	6.42099	1.35393e-10	1.3874e-09
Mp5g16890	1190.85	1.28079	0.205558	6.23081	4.64018e-10	4.50516e-09
Mp4g04910	569.713	1.28074	0.130101	9.84425	7.25804e-23	1.64387e-21
Mp8g13400	1132.07	1.28062	0.174331	7.3459	2.04377e-13	2.61298e-12
Mp1g17170	2154.54	1.28003	0.118272	10.8228	2.68493e-27	7.55759e-26
Mp3g02810	1357.72	1.27914	0.134316	9.52337	1.67646e-21	3.48541e-20
Mp3g03070	169.835	1.27803	0.245241	5.21133	1.87487e-07	1.33376e-06
Mp6g07300	405.572	1.27652	0.238908	5.34313	9.13544e-08	6.74435e-07
Mp6g06820	277.761	1.27608	0.172497	7.39772	1.38546e-13	1.79651e-12
Mp6g18850	41.1361	1.2729	0.419801	3.03215	0.00242822	0.00780646
Mp5g04430	25.5299	1.27214	0.441751	2.87977	0.00397963	0.0119494
Mp6g05980	928.617	1.26605	0.136831	9.2527	2.18899e-20	4.35252e-19
Mp8g15410	5434.3	1.26497	0.164801	7.67573	1.64478e-14	2.2913e-13
MpVg00450	59.3343	1.26452	0.282974	4.46868	7.87034e-06	4.46377e-05
Mp7g07150	128.853	1.26279	0.29961	4.21479	2.50013e-05	0.000129503
Mp3g13340	370.302	1.26258	0.155315	8.12918	4.32207e-16	6.68089e-15
Mp1g21610	25.9878	1.26253	0.490052	2.57631	0.00998602	0.0265518
Mp5g17330	618.389	1.26057	0.160694	7.84452	4.34611e-15	6.33172e-14
Mp3g10520	698.049	1.25978	0.13213	9.53434	1.50845e-21	3.15528e-20
Mp8g12710	75.3595	1.2595	0.279807	4.50131	6.75368e-06	3.88358e-05
Mp5g07570	623.36	1.25886	0.205994	6.11112	9.89355e-10	9.30837e-09
Mp6g07640	20.3531	1.25854	0.479798	2.62307	0.00871415	0.0236199
Mp2g03050	550.241	1.25846	0.193507	6.50342	7.85146e-11	8.24313e-10
Mp3g20610	23.3128	1.25741	0.457057	2.7511	0.0059396	0.0170094
Mp5g21600	1444.71	1.25312	0.194808	6.43257	1.25462e-10	1.29026e-09
Mp3g06950	66.4267	1.25264	0.422775	2.96289	0.00304762	0.0094861
Mp5g04090	4430.41	1.25138	0.142473	8.78325	1.58813e-18	2.85113e-17
Mp2g12200	76.57	1.24942	0.329263	3.79459	0.00014789	0.000649272
Mp7g08800	38.0423	1.24835	0.416062	3.00038	0.00269641	0.00855448
Mp3g13950	2750.34	1.24717	0.180707	6.90161	5.14166e-12	5.96084e-11
Mp1g01110	185.973	1.24591	0.20636	6.03754	1.56482e-09	1.43862e-08
Mp4g08080	1360.1	1.24561	0.179753	6.92957	4.22133e-12	4.93993e-11
Mp4g19380	51.546	1.24138	0.41544	2.98811	0.00280704	0.00885004
Mp2g16440	1156.89	1.23776	0.108081	11.4521	2.29509e-30	7.13565e-29
Mp8g06210	104.287	1.23739	0.42361	2.92105	0.00348853	0.0106477
Mp3g10420	339.147	1.23693	0.304689	4.05966	4.91435e-05	0.000239332
Mp4g11070	295.089	1.23672	0.194047	6.37328	1.85028e-10	1.86734e-09
Mp7g10970	457.821	1.23655	0.257187	4.80799	1.52457e-06	9.63779e-06
Mp5g19690	8956.29	1.23542	0.0983599	12.5602	3.49426e-36	1.37361e-34
Mp7g17580	4710.45	1.23504	0.142367	8.67502	4.13464e-18	7.24223e-17
Mp1g13100	644.747	1.23345	0.145621	8.47024	2.44878e-17	4.12046e-16
Mp1g22300	20.0642	1.23289	0.48079	2.5643	0.0103384	0.0273981
Mp7g06440	7827.46	1.23234	0.179445	6.86748	6.53438e-12	7.48036e-11
Mp1g26780	1273.78	1.23186	0.100221	12.2914	1.00751e-34	3.7555e-33
Mp4g01950	3428.52	1.23165	0.1924	6.40154	1.5382e-10	1.5645e-09
Mp4g23540	513.31	1.23087	0.126292	9.74626	1.91393e-22	4.22981e-21
Mp8g10530	138.356	1.22828	0.359756	3.41421	0.000639669	0.00240403
Mp8g02950	66.9565	1.22776	0.291571	4.21085	2.54416e-05	0.000131485
Mp6g10310	48.3848	1.22774	0.298026	4.11957	3.79586e-05	0.000188964
Mp7g15690	45.3539	1.22726	0.350568	3.50077	0.000463909	0.00181167
Mp5g08560	67.1283	1.22628	0.304355	4.0291	5.59896e-05	0.000269507
Mp4g12300	975.496	1.22571	0.141108	8.68632	3.74366e-18	6.58268e-17
Mp7g17020	410.593	1.22473	0.200298	6.11455	9.68306e-10	9.11661e-09
Mp3g09800	846.991	1.22395	0.156541	7.81872	5.33634e-15	7.72498e-14
Mp3g10530	201.493	1.22338	0.265714	4.60413	4.14199e-06	2.45505e-05
Mp4g06820	2364.81	1.22143	0.135792	8.9949	2.3645e-19	4.41889e-18
Mp4g17030	864.041	1.22057	0.102459	11.9128	1.01493e-32	3.50612e-31
Mp6g08270	55.4833	1.21991	0.340106	3.58685	0.000334695	0.00135663
Mp3g25160	790.452	1.21848	0.250435	4.86546	1.14188e-06	7.34066e-06
Mp4g05380	2209.07	1.21579	0.102943	11.8103	3.45415e-32	1.15816e-30
Mp4g04540	1505.64	1.21536	0.0818369	14.851	6.84939e-50	3.97033e-48
Mp1g23050	2527.23	1.21527	0.0844508	14.3902	5.95825e-47	3.03007e-45
Mp3g05460	196.412	1.21306	0.211311	5.74066	9.43089e-09	7.88598e-08
Mp3g06140	98.1627	1.21208	0.226282	5.3565	8.48495e-08	6.30152e-07
Mp6g14510	319.41	1.21201	0.187917	6.44973	1.12053e-10	1.15864e-09
Mp7g09040	613.35	1.21162	0.116276	10.4201	2.00651e-25	5.16932e-24
Mp3g20920	5636.58	1.2116	0.156713	7.73137	1.06394e-14	1.50358e-13
Mp2g09170	256.774	1.21132	0.144176	8.40167	4.40165e-17	7.3076e-16
Mp8g11800	2553.25	1.21024	0.0886063	13.6586	1.79338e-42	8.2883e-41
Mp7g05010	662.387	1.20934	0.154418	7.83163	4.81578e-15	6.99362e-14
Mp8g16980	1419.1	1.20932	0.123951	9.75645	1.73102e-22	3.83177e-21
Mp6g09840	710.101	1.20829	0.104584	11.5534	7.09791e-31	2.24767e-29
Mp4g01940	2706.79	1.20765	0.144311	8.3684	5.84036e-17	9.62605e-16
Mp6g14340	2200.59	1.20543	0.0975857	12.3525	4.71937e-35	1.78345e-33
Mp1g05260	73.9707	1.2039	0.249449	4.82623	1.39141e-06	8.85734e-06
Mp6g15940	38.6925	1.2038	0.41707	2.88632	0.00389781	0.0117372
Mp5g08800	38.5635	1.20339	0.421259	2.85665	0.00428136	0.0127241
Mp2g07720	482.85	1.20334	0.197026	6.10751	1.01198e-09	9.50817e-09
Mp4g14000	2538.45	1.20169	0.094448	12.7233	4.39131e-37	1.76686e-35
Mp2g16820	3032.85	1.20107	0.124254	9.66624	4.19512e-22	8.96706e-21
Mp4g18160	1280.73	1.20034	0.113846	10.5435	5.44336e-26	1.43202e-24
Mp8g00560	412.607	1.19992	0.173672	6.90913	4.87633e-12	5.67729e-11
Mp8g15450	1551.11	1.19828	0.0908017	13.1967	9.16809e-40	3.99425e-38
Mp7g10770	421.245	1.19817	0.191246	6.26505	3.72697e-10	3.66008e-09
Mp3g15720	1954.99	1.19717	0.172587	6.93661	4.01608e-12	4.70376e-11
Mp4g03060	67.2878	1.1969	0.297765	4.01963	5.82908e-05	0.000279698
Mp5g04900	145.886	1.1961	0.267793	4.46652	7.95014e-06	4.50716e-05
Mp2g21430	110.198	1.19516	0.29997	3.98425	6.76936e-05	0.000320298
Mp1g16800	1803.98	1.19434	0.264764	4.51095	6.45366e-06	3.72044e-05
Mp4g10860	977.794	1.19308	0.0969605	12.3048	8.53742e-35	3.19104e-33
Mp3g01810	725.148	1.19139	0.156841	7.59616	3.05056e-14	4.14416e-13
Mp3g24920	1617.23	1.19059	0.157288	7.56946	3.74785e-14	5.04631e-13
Mp5g03610	537.225	1.18915	0.156618	7.59264	3.13445e-14	4.24967e-13
Mp7g18730	438.068	1.18896	0.276831	4.29491	1.74764e-05	9.32801e-05
Mp8g14150	45.4844	1.1887	0.393573	3.02027	0.00252547	0.00808907
Mp4g16430	876.766	1.18836	0.132073	8.99776	2.30366e-19	4.317e-18
Mp1g07530	37.2495	1.18737	0.413696	2.87014	0.00410288	0.0122629
Mp6g15150	777.834	1.18623	0.17756	6.68073	2.37753e-11	2.60405e-10
Mp3g03030	199.191	1.1859	0.195533	6.06494	1.32005e-09	1.22762e-08
Mp3g07270	27.6994	1.18386	0.401731	2.94689	0.00320986	0.00992562
Mp5g23540	2006.59	1.18355	0.120922	9.78766	1.27209e-22	2.8435e-21
Mp5g24090	1872.4	1.18328	0.0956342	12.373	3.66083e-35	1.38726e-33
Mp5g05070	1646.93	1.18291	0.153437	7.70947	1.26343e-14	1.77634e-13
Mp5g03450	36.7857	1.17822	0.332859	3.53968	0.000400605	0.00158755
Mp5g08100	762.802	1.1771	0.13014	9.04485	1.49873e-19	2.83186e-18
Mp5g11160	321.808	1.17701	0.241244	4.87893	1.06664e-06	6.88931e-06
Mp4g01890	1280.72	1.17594	0.153732	7.6493	2.02084e-14	2.78681e-13
Mp3g11730	1449.87	1.17435	0.112892	10.4024	2.41723e-25	6.19244e-24
Mp2g22830	2131.15	1.17408	0.122825	9.55892	1.18989e-21	2.49276e-20
Mp2g24850	2826.2	1.17371	0.181912	6.45204	1.10352e-10	1.14192e-09
Mp2g04890	18215	1.17313	0.0814892	14.3961	5.47076e-47	2.79254e-45
Mp8g13140	61.3557	1.17312	0.427096	2.74673	0.00601935	0.0171963
Mp7g17790	3344.37	1.17206	0.184835	6.34114	2.28075e-10	2.27742e-09
Mp3g16190	711.072	1.17166	0.125843	9.31047	1.27268e-20	2.55282e-19
Mp7g07850	104.835	1.17076	0.220342	5.3134	1.07598e-07	7.86295e-07
Mp3g02460	676.844	1.17007	0.215889	5.41979	5.96683e-08	4.51473e-07
Mp3g20110	2531.69	1.16909	0.0887459	13.1734	1.24778e-39	5.41893e-38
Mp7g07780	1113.88	1.16844	0.0951214	12.2836	1.10885e-34	4.12204e-33
Mp7g01070	622.206	1.16815	0.135351	8.63052	6.10747e-18	1.05894e-16
Mp5g16730	365.403	1.16764	0.22733	5.13633	2.8016e-07	1.95142e-06
Mp5g12400	65.7939	1.16736	0.340737	3.42598	0.000612595	0.00231372
Mp1g03850	714.39	1.16708	0.175849	6.63679	3.20582e-11	3.47233e-10
Mp2g19680	1510.91	1.16666	0.128888	9.05173	1.40724e-19	2.66635e-18
Mp8g11030	1165.18	1.16432	0.111092	10.4807	1.05945e-25	2.75538e-24
Mp3g07910	423.374	1.1628	0.16611	7.00016	2.55678e-12	3.05207e-11
Mp3g14290	1732.36	1.15995	0.0834702	13.8965	6.64816e-44	3.15788e-42
Mp1g16110	173.159	1.1597	0.211535	5.4823	4.19828e-08	3.25397e-07
Mp8g04890	5370.06	1.15883	0.148855	7.78493	6.97546e-15	1.00236e-13
Mp5g04120	3838.55	1.15842	0.084983	13.6312	2.61286e-42	1.19946e-40
Mp8g05080	688.148	1.15839	0.168321	6.88206	5.89938e-12	6.79895e-11
Mp8g11780	3748.6	1.15823	0.0954497	12.1345	6.93558e-34	2.51002e-32
Mp6g05090	34.6065	1.15786	0.445726	2.59768	0.00938547	0.0251357
Mp8g06490	13436.4	1.1573	0.0614657	18.8284	4.42021e-79	4.7241e-77
Mp4g02500	84.6101	1.15598	0.234913	4.92089	8.61509e-07	5.65249e-06
Mp8g01280	235.472	1.15598	0.171725	6.73155	1.67862e-11	1.86543e-10
Mp6g20040	11280.6	1.15564	0.0926632	12.4715	1.06856e-35	4.12935e-34
Mp1g26850	41.5996	1.15551	0.473496	2.44038	0.0146719	0.0368683
Mp3g16500	2734.43	1.15544	0.190898	6.05263	1.42497e-09	1.3207e-08
Mp1g02750	2202.64	1.15399	0.0943132	12.2357	2.00355e-34	7.34815e-33
Mp7g12070	30.2506	1.15389	0.459156	2.51307	0.0119684	0.0310384
Mp8g01540	849.394	1.15259	0.117027	9.8489	6.93002e-23	1.57218e-21
Mp1g23080	2575.85	1.15238	0.100925	11.4183	3.38877e-30	1.04176e-28
Mp8g15190	1514.89	1.15155	0.154266	7.46469	8.34964e-14	1.10361e-12
Mp3g13190	2268.56	1.15047	0.10445	11.0145	3.25223e-28	9.42594e-27
Mp8g02590	64.8902	1.14982	0.301696	3.8112	0.000138296	0.000612856
Mp7g01590	1134.36	1.1495	0.139547	8.2374	1.75993e-16	2.80604e-15
Mp7g05930	50.3629	1.1487	0.390203	2.94386	0.0032415	0.0100099
Mp1g12700	1338.13	1.14491	0.121778	9.40156	5.37617e-21	1.08796e-19
Mp8g06690	1752.98	1.14296	0.159574	7.16256	7.91855e-13	9.75029e-12
Mp8g03820	1575.63	1.14268	0.150838	7.57558	3.57525e-14	4.82341e-13
Mp1g10250	1303.25	1.14246	0.137152	8.32985	8.09422e-17	1.31977e-15
Mp1g01600	984.841	1.14107	0.108412	10.5253	6.60662e-26	1.73471e-24
Mp2g22120	840.811	1.14094	0.154213	7.39849	1.37747e-13	1.78783e-12
Mp3g10210	214.764	1.14042	0.385131	2.96114	0.00306507	0.00952906
Mp6g16150	2625.46	1.14037	0.081295	14.0276	1.05696e-44	5.12737e-43
Mp4g10160	70.0078	1.13972	0.286474	3.97842	6.93735e-05	0.000327364
Mp1g17590	5935.8	1.13931	0.146772	7.76244	8.33092e-15	1.18346e-13
Mp7g11000	511.164	1.13801	0.224688	5.06483	4.08774e-07	2.78626e-06
Mp4g12510	101.499	1.13781	0.367521	3.09591	0.00196212	0.00647883
Mp1g11000	4461.03	1.13688	0.109592	10.3737	3.26516e-25	8.28709e-24
Mp6g02500	65.487	1.13627	0.260285	4.36549	1.26839e-05	6.93787e-05
Mp5g01980	241.734	1.13562	0.196632	5.77534	7.67984e-09	6.50528e-08
Mp7g17110	666.789	1.13537	0.14759	7.69274	1.44019e-14	2.01656e-13
Mp8g05160	921.661	1.13351	0.125306	9.04594	1.48386e-19	2.80763e-18
Mp5g12930	914.457	1.13168	0.38729	2.92205	0.00347739	0.0106232
Mp4g16580	192.626	1.13035	0.367693	3.07417	0.00211086	0.00689179
Mp2g24510	10292.8	1.13028	0.160227	7.05423	1.73564e-12	2.09564e-11
Mp7g08740	39.8332	1.12983	0.350359	3.22478	0.0012607	0.0043951
Mp5g10660	3715.52	1.12954	0.148332	7.61489	2.63907e-14	3.61025e-13
Mp1g26570	135.944	1.12857	0.268729	4.19966	2.67315e-05	0.00013727
Mp2g21520	2680.56	1.12819	0.157587	7.15919	8.11568e-13	9.97507e-12
Mp7g08820	43.1771	1.12708	0.376805	2.99115	0.00277925	0.00877408
Mp5g11030	1043.85	1.12705	0.14837	7.59623	3.04883e-14	4.14416e-13
Mp5g00770	177.536	1.12694	0.444991	2.5325	0.0113253	0.0296064
Mp1g21760	340.727	1.12656	0.161742	6.96516	3.28023e-12	3.87844e-11
Mp1g22530	2550.39	1.12625	0.151647	7.42677	1.11278e-13	1.45395e-12
Mp8g13650	28.5941	1.12553	0.406515	2.76873	0.00562752	0.0162483
Mp4g14420	78.081	1.12519	0.351979	3.19675	0.00138986	0.00478564
Mp8g00830	550.404	1.12441	0.148072	7.59365	3.1101e-14	4.22085e-13
Mp2g04040	2248.38	1.12378	0.136663	8.223	1.98481e-16	3.15356e-15
Mp3g06380	1054.22	1.12282	0.178557	6.28831	3.2094e-10	3.17e-09
Mp7g14040	46.877	1.1222	0.414542	2.70708	0.00678789	0.019087
Mp8g08460	5001.58	1.12171	0.0954824	11.7478	7.24805e-32	2.38924e-30
Mp3g19830	31.038	1.1211	0.468226	2.39436	0.0166492	0.0411047
Mp4g04550	146.851	1.12009	0.391396	2.86178	0.00421275	0.0125555
Mp8g07800	878.993	1.11974	0.175999	6.36223	1.98847e-10	1.9943e-09
Mp6g00490	1913.72	1.11959	0.15505	7.22083	5.16705e-13	6.46708e-12
Mp8g04950	5517.91	1.11703	0.133887	8.34306	7.23922e-17	1.18602e-15
Mp3g04830	58.1795	1.11624	0.340051	3.28257	0.00102865	0.00367222
Mp8g12680	2738.04	1.11566	0.12298	9.07186	1.17003e-19	2.22614e-18
Mp2g02520	86.725	1.11535	0.362783	3.07444	0.00210895	0.00688884
Mp1g19490	44.6537	1.11526	0.38762	2.87719	0.00401239	0.0120293
Mp5g02270	74.0418	1.11453	0.312489	3.56662	0.000361621	0.00144988
Mp8g01840	730.486	1.11428	0.128307	8.68448	3.80484e-18	6.68166e-17
Mp1g24720	1467.5	1.11358	0.121831	9.14034	6.2256e-20	1.19952e-18
Mp5g17620	1673.69	1.11317	0.171401	6.49455	8.32794e-11	8.7033e-10
Mp2g23755	1256.14	1.11305	0.146255	7.61034	2.73374e-14	3.73229e-13
Mp5g06150	1068.44	1.11298	0.134881	8.2516	1.56287e-16	2.49767e-15
Mp2g05000	44.6611	1.11282	0.354627	3.13801	0.00170098	0.00571448
Mp2g01400	542.926	1.112	0.145284	7.65399	1.94832e-14	2.69761e-13
Mp6g17930	176.462	1.11189	0.286563	3.88007	0.000104425	0.000475542
Mp4g16370	2080.03	1.11037	0.114292	9.7152	2.59728e-22	5.64877e-21
Mp8g00770	26.2315	1.10992	0.456614	2.43076	0.0150673	0.0377381
Mp6g16880	5825.21	1.10983	0.131908	8.4137	3.97271e-17	6.61957e-16
Mp6g19070	365.452	1.1097	0.288358	3.84832	0.000118929	0.000535179
Mp6g06260	349.162	1.10937	0.177352	6.25518	3.9705e-10	3.89087e-09
Mp4g02280	566.558	1.10859	0.137806	8.04454	8.65683e-16	1.31292e-14
Mp7g19210	1314.95	1.10754	0.119064	9.30205	1.37763e-20	2.75124e-19
Mp8g12970	1180.7	1.1061	0.124662	8.87278	7.13414e-19	1.29781e-17
Mp2g04760	131.898	1.10458	0.265657	4.15792	3.21164e-05	0.000161884
Mp4g22100	1856.16	1.10419	0.140956	7.83361	4.74053e-15	6.89165e-14
Mp8g18100	2291.71	1.10413	0.136177	8.10802	5.14508e-16	7.91729e-15
Mp6g00540	5398.96	1.10273	0.107926	10.2175	1.65624e-24	4.04596e-23
Mp5g04700	644.176	1.10261	0.135956	8.11005	5.05982e-16	7.79486e-15
Mp3g07050	585.065	1.10002	0.138205	7.95938	1.7291e-15	2.57951e-14
Mp8g07550	936.674	1.09871	0.14902	7.37293	1.6692e-13	2.14612e-12
Mp7g19040	78.2699	1.09771	0.308583	3.55726	0.000374745	0.00149505
Mp5g19330	2063.39	1.09593	0.119171	9.19628	3.70569e-20	7.22135e-19
Mp2g08920	2540.4	1.0953	0.094251	11.6211	3.21834e-31	1.03593e-29
Mp7g12470	96.1917	1.0951	0.281344	3.89237	9.92683e-05	0.000454481
Mp1g29560	1589.91	1.09474	0.101023	10.8365	2.31139e-27	6.53302e-26
Mp7g16750	2396.4	1.09317	0.121863	8.97045	2.95308e-19	5.50383e-18
Mp3g13260	3370.27	1.09265	0.151991	7.18893	6.53014e-13	8.11374e-12
Mp4g17170	1918.68	1.09228	0.10188	10.7212	8.09416e-27	2.23242e-25
Mp7g13750	39.0332	1.09188	0.377841	2.88979	0.00385494	0.0116337
Mp7g09010	208.789	1.09173	0.172785	6.31844	2.6422e-10	2.62152e-09
Mp8g16320	3655.3	1.09108	0.0902877	12.0845	1.27595e-33	4.53376e-32
Mp3g09750	94.929	1.08968	0.458402	2.37713	0.0174482	0.0427608
Mp4g10930	168.062	1.08901	0.22357	4.87099	1.11042e-06	7.15138e-06
Mp8g14650	90.1015	1.0872	0.236966	4.58801	4.47487e-06	2.64433e-05
Mp4g03120	203.541	1.0865	0.302678	3.58961	0.000331173	0.00134275
Mp1g27910	4276.1	1.08575	0.0847977	12.804	1.55725e-37	6.34022e-36
Mp7g06900	34.9282	1.08495	0.39931	2.71705	0.00658658	0.0185897
Mp1g21250	32.4552	1.0837	0.369327	2.93425	0.0033435	0.010272
Mp4g07710	6386.71	1.08342	0.32877	3.29538	0.000982886	0.00352448
Mp1g03100	865.075	1.08251	0.143139	7.56264	3.94982e-14	5.31303e-13
Mp5g18050	417.399	1.08164	0.169717	6.37322	1.85096e-10	1.86734e-09
Mp4g01440	280.812	1.08125	0.188164	5.74632	9.12054e-09	7.64985e-08
Mp2g23290	70.3533	1.08121	0.234594	4.60887	4.0487e-06	2.40392e-05
Mp6g09590	216.186	1.07994	0.177391	6.08789	1.14407e-09	1.07198e-08
Mp5g05150	326.359	1.07949	0.182389	5.9186	3.24703e-09	2.88063e-08
Mp6g11540	942.096	1.07896	0.117469	9.18512	4.1106e-20	7.999e-19
Mp8g13590	1768.09	1.07805	0.165866	6.49955	8.05609e-11	8.43208e-10
Mp3g15690	60.0661	1.07739	0.31573	3.41237	0.000644008	0.00241768
Mp3g24980	667.902	1.07697	0.11887	9.06004	1.30408e-19	2.47431e-18
Mp5g05250	1317.22	1.0753	0.103856	10.3538	4.02349e-25	1.01552e-23
Mp8g01190	3296.76	1.07481	0.0781736	13.7491	5.15869e-43	2.41681e-41
Mp4g02760	23267.6	1.07435	0.0887385	12.1069	9.71058e-34	3.48664e-32
Mp2g14830	614.637	1.07422	0.187554	5.72756	1.01887e-08	8.48853e-08
Mp4g01100	63.9905	1.07339	0.267596	4.01124	6.04018e-05	0.000288612
Mp7g05440	768.049	1.07339	0.120015	8.94375	3.76187e-19	6.97322e-18
Mp1g11240	30.1296	1.07304	0.42243	2.54017	0.0110799	0.0290747
Mp2g23380	17539.7	1.07279	0.315904	3.39593	0.000683966	0.00255297
Mp8g00280	49.0612	1.07252	0.334194	3.20928	0.00133068	0.00461135
Mp4g00150	2626.72	1.07235	0.116113	9.23537	2.5739e-20	5.08829e-19
Mp7g14110	7618.14	1.07221	0.141497	7.57764	3.5191e-14	4.75705e-13
Mp1g11700	3150.48	1.07066	0.151721	7.05677	1.70423e-12	2.06135e-11
Mp1g18890	2340.19	1.06994	0.127694	8.37895	5.33999e-17	8.83326e-16
Mp4g05400	1459.75	1.06958	0.117124	9.13202	6.72342e-20	1.2918e-18
Mp2g04360	6574.71	1.06879	0.122573	8.71968	2.78998e-18	4.96319e-17
Mp8g10540	114.688	1.0687	0.440109	2.42827	0.0151711	0.0379693
Mp1g04490	5408.51	1.06865	0.119251	8.96135	3.20736e-19	5.96961e-18
Mp2g07980	6715.21	1.06621	0.108821	9.79781	1.15056e-22	2.58028e-21
Mp4g09210	13797	1.06433	0.0501442	21.2253	5.57579e-100	9.18998e-98
Mp2g01820	62.9976	1.06359	0.355686	2.99025	0.00278751	0.00879656
Mp6g11440	1570.91	1.06352	0.120861	8.79947	1.37458e-18	2.471e-17
Mp3g15190	804.941	1.06235	0.101761	10.4397	1.63323e-25	4.21559e-24
Mp3g00560	6633.92	1.06197	0.117653	9.02628	1.77601e-19	3.34653e-18
Mp8g01050	2327.07	1.0618	0.184428	5.75728	8.54824e-09	7.20517e-08
Mp3g20450	613.325	1.06132	0.129845	8.17378	2.98864e-16	4.68323e-15
Mp2g14310	1053.54	1.06094	0.107822	9.83973	7.59117e-23	1.71648e-21
Mp1g04680	171.241	1.06036	0.194924	5.43987	5.33202e-08	4.06816e-07
Mp3g09390	923.556	1.05926	0.111511	9.49918	2.11556e-21	4.38497e-20
Mp6g01960	99.6695	1.05764	0.210588	5.02229	5.10586e-07	3.43741e-06
Mp6g11570	173.744	1.05737	0.184391	5.73438	9.78701e-09	8.16878e-08
Mp2g10620	5192.95	1.05649	0.122729	8.60833	7.41304e-18	1.27882e-16
Mp7g10320	379.664	1.05539	0.207365	5.08954	3.58938e-07	2.46172e-06
Mp3g09430	2276.43	1.05472	0.126495	8.33801	7.55512e-17	1.23629e-15
Mp1g03600	631.196	1.05407	0.171365	6.15103	7.69792e-10	7.3232e-09
Mp7g08080	5038.33	1.05397	0.0998904	10.5513	5.01241e-26	1.32374e-24
Mp3g14550	112.264	1.05374	0.235291	4.47844	7.51891e-06	4.27865e-05
Mp7g03770	1098.81	1.05222	0.192024	5.47962	4.26248e-08	3.30047e-07
Mp7g15820	464.886	1.05134	0.12402	8.47718	2.30727e-17	3.89192e-16
Mp3g17260	290.89	1.0505	0.22087	4.75621	1.97264e-06	1.22551e-05
Mp2g20150	158.493	1.04915	0.193533	5.42104	5.9254e-08	4.48835e-07
Mp4g19790	319.199	1.04745	0.142822	7.33393	2.23501e-13	2.84419e-12
Mp7g01150	454.099	1.04715	0.200654	5.21871	1.80178e-07	1.28444e-06
Mp4g23700	8724.41	1.04658	0.118757	8.81279	1.22064e-18	2.20878e-17
Mp4g09980	1404.65	1.04636	0.190199	5.50139	3.76818e-08	2.93057e-07
Mp3g08370	633.794	1.04384	0.177022	5.8967	3.70852e-09	3.25836e-08
Mp1g24070	1298.61	1.04323	0.135007	7.72728	1.09867e-14	1.54787e-13
Mp8g18530	860.733	1.04204	0.133662	7.79613	6.3837e-15	9.20222e-14
Mp5g03690	39.8096	1.04187	0.433828	2.40157	0.016325	0.0404282
Mp5g15040	101.275	1.04139	0.310006	3.35925	0.000781552	0.00287487
Mp4g21220	1750.53	1.04123	0.167692	6.20917	5.32638e-10	5.14219e-09
Mp5g03010	1827.31	1.03988	0.0866192	12.0052	3.33676e-33	1.16446e-31
Mp4g05320	834.464	1.03873	0.250324	4.14954	3.33149e-05	0.000167431
Mp7g15800	490.764	1.03819	0.206433	5.02919	4.9256e-07	3.32424e-06
Mp8g14660	692.141	1.03766	0.112996	9.18318	4.18534e-20	8.13288e-19
Mp8g16780	4275.28	1.03753	0.095163	10.9026	1.12001e-27	3.21071e-26
Mp3g02050	1459.44	1.03561	0.122104	8.48135	2.22591e-17	3.75931e-16
Mp8g04750	4264.17	1.03526	0.164595	6.28971	3.18053e-10	3.14376e-09
Mp6g05960	259.984	1.03378	0.167096	6.18675	6.14185e-10	5.89204e-09
Mp4g21790	1351.73	1.03163	0.105699	9.76001	1.67145e-22	3.71192e-21
Mp4g19840	2436.61	1.02859	0.132481	7.76405	8.22564e-15	1.16972e-13
Mp1g18380	135.508	1.02852	0.24246	4.24202	2.21513e-05	0.000115837
Mp4g02110	3989.12	1.02812	0.096273	10.6792	1.27311e-26	3.46247e-25
Mp4g07560	746.878	1.02718	0.111404	9.22026	2.96384e-20	5.81712e-19
Mp4g20690	8564.97	1.02637	0.122838	8.35544	6.51889e-17	1.07186e-15
Mp3g20720	279.07	1.02565	0.246377	4.16292	3.14197e-05	0.000158606
Mp1g28740	899.895	1.02482	0.0842249	12.1677	4.61848e-34	1.68034e-32
Mp2g02230	663.067	1.02394	0.145056	7.05894	1.6778e-12	2.03118e-11
Mp2g09910	1132.02	1.02344	0.0984682	10.3936	2.65104e-25	6.76609e-24
Mp5g14530	44.3284	1.02309	0.434067	2.35699	0.0184235	0.0448401
Mp7g03230	741.627	1.02289	0.158339	6.46015	1.04599e-10	1.08649e-09
Mp4g14090	126.804	1.02166	0.313083	3.26322	0.00110155	0.00390293
Mp3g12980	2979.4	1.01979	0.0881062	11.5746	5.54215e-31	1.75909e-29
Mp2g18340	284.91	1.01977	0.186745	5.46075	4.74123e-08	3.63769e-07
Mp1g22010	1862.56	1.01962	0.0894055	11.4044	3.9747e-30	1.21642e-28
Mp3g07630	1399.81	1.01907	0.110143	9.25223	2.19864e-20	4.36537e-19
Mp7g03880	3324.49	1.01851	0.0916277	11.1158	1.05142e-28	3.06682e-27
Mp6g03560	170.544	1.01835	0.169678	6.00166	1.95313e-09	1.77298e-08
Mp5g06710	28.7336	1.01825	0.402153	2.532	0.0113415	0.0296431
Mp5g05700	53.8722	1.01751	0.356337	2.85547	0.00429734	0.0127633
Mp5g07750	78.7673	1.01723	0.439023	2.31704	0.0205015	0.049108
Mp3g22890	4253	1.01714	0.0979431	10.385	2.90096e-25	7.39016e-24
Mp3g19230	2425.4	1.01495	0.129869	7.81515	5.48963e-15	7.93012e-14
Mp1g03700	70.7894	1.01381	0.383625	2.64272	0.00822424	0.022488
Mp8g06730	2649.4	1.01329	0.0796856	12.7162	4.80972e-37	1.92953e-35
Mp2g14510	110.986	1.012	0.252209	4.01255	6.00653e-05	0.000287305
Mp3g06040	1668.21	1.01114	0.175872	5.74929	8.96203e-09	7.53075e-08
Mp6g05420	127.337	1.00996	0.283011	3.56864	0.000358846	0.00144091
Mp1g12090	96.2153	1.00905	0.332822	3.03181	0.00243092	0.00781183
Mp7g15890	271.018	1.0073	0.237162	4.24731	2.16349e-05	0.000113614
Mp6g02000	4665.4	1.0065	0.193764	5.19444	2.05332e-07	1.45315e-06
Mp5g09280	414.43	1.00603	0.205373	4.89853	9.65549e-07	6.27195e-06
Mp2g23390	1407.82	1.00589	0.167555	6.00331	1.93335e-09	1.75736e-08
Mp1g03260	1587.5	1.00582	0.150943	6.6636	2.67192e-11	2.91598e-10
Mp3g24500	340.275	1.00452	0.1838	5.46527	4.62212e-08	3.56028e-07
Mp6g08580	140.339	1.0042	0.215052	4.66959	3.01803e-06	1.82281e-05
Mp5g02090	98.6932	1.00399	0.325789	3.08171	0.00205813	0.00675834
Mp3g10390	291.104	1.00337	0.365152	2.74783	0.00599915	0.0171512
Mp3g03810	4623.75	1.00257	0.0895379	11.1971	4.21108e-29	1.24692e-27
Mp6g17910	264.72	1.00081	0.223335	4.48119	7.42268e-06	4.22741e-05
Mp3g14010	107.696	1.00044	0.275988	3.62496	0.000289007	0.00118942
Mp6g07390	465.213	1.00001	0.22143	4.51616	6.29702e-06	3.63934e-05
Mp7g05770	619.146	-1.00077	0.143022	-6.99733	2.60888e-12	3.11155e-11
Mp4g11470	1529.33	-1.00232	0.176502	-5.67879	1.35648e-08	1.11652e-07
Mp3g21490	816.337	-1.0029	0.177391	-5.65365	1.57074e-08	1.28285e-07
Mp6g14380	166.02	-1.00382	0.184261	-5.44781	5.09935e-08	3.89934e-07
Mp6g17520	75.382	-1.00439	0.420685	-2.38752	0.0169625	0.0417492
Mp2g17450	757.46	-1.00541	0.126316	-7.95949	1.72753e-15	2.57951e-14
Mp1g06910	1240.77	-1.00862	0.11911	-8.46794	2.49761e-17	4.19746e-16
Mp6g19230	1175.84	-1.00966	0.146462	-6.89367	5.43713e-12	6.2874e-11
Mp7g01400	222.674	-1.01168	0.36135	-2.79971	0.00511482	0.0149231
Mp3g17420	372.35	-1.01205	0.246229	-4.11018	3.95351e-05	0.000196241
Mp6g07010	248.339	-1.01294	0.354603	-2.85653	0.00428297	0.0127261
Mp4g06070	71.3967	-1.01402	0.344471	-2.94369	0.0032432	0.0100129
Mp2g08650	3691.08	-1.01446	0.107064	-9.47525	2.66122e-21	5.49932e-20
Mp2g17050	395.549	-1.01472	0.122414	-8.28923	1.13984e-16	1.83664e-15
Mp2g18290	145.652	-1.01551	0.230154	-4.41229	1.02284e-05	5.688e-05
Mp3g06810	557.498	-1.01861	0.146439	-6.9559	3.50323e-12	4.12783e-11
Mp1g15010	67.3808	-1.01943	0.306715	-3.32369	0.000888333	0.00322259
Mp6g12730	1821.5	-1.0199	0.207408	-4.91734	8.77267e-07	5.74761e-06
Mp5g11260	46.3372	-1.02008	0.379739	-2.68627	0.00722543	0.0201025
Mp2g24230	50.7657	-1.02055	0.312407	-3.26674	0.00108795	0.00385773
Mp6g04650	827.444	-1.02115	0.124921	-8.17439	2.97377e-16	4.67063e-15
Mp3g03650	261.882	-1.02357	0.195286	-5.24139	1.59369e-07	1.14265e-06
Mp4g09340	2949.44	-1.02418	0.090459	-11.3221	1.02032e-29	3.10177e-28
Mp2g13850	319.294	-1.02506	0.197434	-5.19188	2.08181e-07	1.47179e-06
Mp3g20260	1128.3	-1.02816	0.204357	-5.03117	4.87495e-07	3.29167e-06
Mp6g02380	129.507	-1.02835	0.288909	-3.55943	0.000371659	0.00148446
Mp4g23310	1093.28	-1.02871	0.178393	-5.76652	8.09273e-09	6.83808e-08
Mp5g00360	213.774	-1.02874	0.316348	-3.25192	0.00114627	0.00404393
Mp7g07060	3135.45	-1.02924	0.353608	-2.91068	0.00360643	0.010966
Mp5g07020	13838.7	-1.03054	0.104628	-9.84963	6.87999e-23	1.56343e-21
Mp7g07930	498.6	-1.0311	0.263597	-3.91163	9.16747e-05	0.000422402
Mp2g02000	7657.85	-1.03178	0.156578	-6.58956	4.41125e-11	4.7219e-10
Mp7g05560	818.05	-1.0333	0.124403	-8.30605	9.89375e-17	1.60363e-15
Mp4g06170	3612.54	-1.0334	0.146878	-7.03578	1.9815e-12	2.38198e-11
Mp8g02470	107.56	-1.034	0.24156	-4.28052	1.86459e-05	9.91355e-05
Mp6g21380	99.3575	-1.03439	0.212204	-4.8745	1.09085e-06	7.02913e-06
Mp3g08400	89.0027	-1.03977	0.311697	-3.33583	0.000850453	0.00310577
Mp8g00480	2182.22	-1.04283	0.152853	-6.82244	8.95087e-12	1.01448e-10
Mp8g04780	2513.87	-1.04472	0.164263	-6.36001	2.01746e-10	2.02189e-09
Mp8g11970	1469.34	-1.04474	0.140846	-7.41759	1.1927e-13	1.5554e-12
Mp6g10070	1554.71	-1.04525	0.219106	-4.77053	1.83743e-06	1.14724e-05
Mp6g15910	1186.71	-1.04593	0.158599	-6.59482	4.25774e-11	4.56472e-10
Mp3g22670	970.057	-1.04832	0.112603	-9.30989	1.2797e-20	2.56314e-19
Mp2g26340	396.06	-1.04859	0.189072	-5.54597	2.92324e-08	2.30489e-07
Mp5g03550	14345	-1.05147	0.214247	-4.90778	9.21138e-07	6.00914e-06
Mp7g09960	534.541	-1.05286	0.119232	-8.83031	1.04386e-18	1.8914e-17
Mp5g13510	562.9	-1.05396	0.153495	-6.86642	6.58333e-12	7.53009e-11
Mp4g12660	951.022	-1.05436	0.0975749	-10.8056	3.23765e-27	9.05747e-26
Mp8g10240	179.8	-1.05616	0.235657	-4.48175	7.40351e-06	4.22e-05
Mp8g07270	230.894	-1.06333	0.338544	-3.14088	0.00168439	0.00566851
Mp6g00790	357.152	-1.06376	0.146597	-7.25637	3.9761e-13	5.00857e-12
Mp1g25080	73.4728	-1.06409	0.31304	-3.39922	0.000675785	0.00252658
Mp4g13430	316.23	-1.0657	0.285549	-3.73211	0.000189884	0.000810739
Mp2g18510	3831.3	-1.06758	0.143192	-7.45556	8.94842e-14	1.17819e-12
Mp8g06860	583.698	-1.07008	0.171343	-6.24522	4.23216e-10	4.13838e-09
Mp8g01740	26.404	-1.07136	0.419122	-2.5562	0.0105823	0.027931
Mp3g08410	467.184	-1.07209	0.146046	-7.34077	2.12371e-13	2.71264e-12
Mp8g12930	5981.96	-1.07257	0.183369	-5.84923	4.93866e-09	4.2733e-08
Mp3g21600	3856.47	-1.07695	0.214176	-5.02835	4.94718e-07	3.33715e-06
Mp6g19670	105.459	-1.07853	0.26922	-4.00614	6.17179e-05	0.000294284
Mp7g14650	672.308	-1.07971	0.223918	-4.8219	1.42194e-06	9.03417e-06
Mp7g19330	3612.4	-1.08006	0.0865693	-12.4763	1.00557e-35	3.89695e-34
Mp6g10840	475.434	-1.08033	0.162104	-6.66441	2.65724e-11	2.90344e-10
Mp1g28180	134.691	-1.08445	0.301743	-3.59396	0.000325696	0.00132329
Mp5g19070	44.5772	-1.08628	0.358546	-3.02969	0.00244804	0.00785945
Mp2g14660	361.481	-1.0869	0.19215	-5.65653	1.54466e-08	1.26457e-07
Mp2g16990	174.873	-1.08751	0.284569	-3.82159	0.000132593	0.000590454
Mp7g17690	825.159	-1.08814	0.0919886	-11.8291	2.76218e-32	9.33004e-31
Mp5g16810	563.567	-1.08947	0.206227	-5.28288	1.27171e-07	9.22915e-07
Mp2g11120	367.023	-1.0911	0.162793	-6.70237	2.05064e-11	2.26231e-10
Mp7g09260	1658.95	-1.09112	0.142326	-7.66631	1.77011e-14	2.46089e-13
Mp5g05310	1058.88	-1.09133	0.142792	-7.6428	2.12552e-14	2.92526e-13
Mp2g25660	285.865	-1.09444	0.288728	-3.79057	0.000150304	0.000658394
Mp3g24640	616.024	-1.09446	0.139483	-7.84654	4.27662e-15	6.23712e-14
Mp1g18360	2294.2	-1.10063	0.134411	-8.18853	2.64429e-16	4.1675e-15
Mp8g00870	133.608	-1.10466	0.215572	-5.12431	2.98627e-07	2.07477e-06
Mp5g21150	682.573	-1.10487	0.13881	-7.95956	1.72655e-15	2.57951e-14
Mp8g03360	1207.99	-1.10507	0.0974012	-11.3456	7.80191e-30	2.37706e-28
Mp6g07470	290.766	-1.10521	0.230137	-4.80243	1.56754e-06	9.90026e-06
Mp6g14000	27.934	-1.10668	0.417977	-2.64771	0.00810401	0.0222259
Mp3g02370	851.41	-1.11207	0.166531	-6.67787	2.42446e-11	2.65121e-10
Mp5g21520	2287.66	-1.11586	0.152518	-7.31624	2.5502e-13	3.23625e-12
Mp8g05520	139.675	-1.11657	0.235604	-4.73919	2.14575e-06	1.32351e-05
Mp6g20310	94.4168	-1.11847	0.263564	-4.24365	2.19916e-05	0.000115134
Mp2g15330	1596.44	-1.11875	0.129264	-8.65476	4.93966e-18	8.6192e-17
Mp6g02710	147.567	-1.11916	0.179901	-6.221	4.9401e-10	4.78955e-09
Mp7g17770	538.939	-1.12094	0.167364	-6.69763	2.11827e-11	2.33505e-10
Mp6g01290	94.2604	-1.12102	0.233922	-4.79229	1.64886e-06	1.03708e-05
Mp7g16200	233.246	-1.12252	0.231915	-4.84024	1.29683e-06	8.30162e-06
Mp3g12300	1606	-1.12289	0.163224	-6.87945	6.00838e-12	6.91874e-11
Mp8g16590	83.8042	-1.12327	0.286789	-3.9167	8.97685e-05	0.000414456
Mp6g16290	165.606	-1.12473	0.255901	-4.39517	1.10688e-05	6.10572e-05
Mp2g14800	60.795	-1.12768	0.372547	-3.02695	0.00247034	0.00792735
Mp1g22200	363.158	-1.13014	0.253637	-4.45572	8.36138e-06	4.72464e-05
Mp3g20530	709.603	-1.1311	0.14785	-7.65036	2.00424e-14	2.76949e-13
Mp7g13760	496.61	-1.13144	0.138834	-8.1496	3.6513e-16	5.66325e-15
Mp3g17770	2775.01	-1.13163	0.106252	-10.6504	1.7356e-26	4.6923e-25
Mp3g03750	128.911	-1.13308	0.208105	-5.44474	5.18822e-08	3.96287e-07
Mp3g20100	569.052	-1.13333	0.238222	-4.75745	1.96053e-06	1.21854e-05
Mp5g11190	902.473	-1.13431	0.162975	-6.96	3.40261e-12	4.01619e-11
Mp3g01870	26.6334	-1.13731	0.456248	-2.49274	0.0126761	0.0325589
Mp3g02650	3272.21	-1.14017	0.209947	-5.43076	5.61146e-08	4.26945e-07
Mp4g06670	1316.96	-1.14561	0.140351	-8.16249	3.28186e-16	5.11925e-15
Mp6g15740	37.1308	-1.14724	0.41754	-2.7476	0.00600326	0.0171593
Mp3g09240	174.641	-1.14877	0.354387	-3.24156	0.00118877	0.00417839
Mp5g14700	262.744	-1.16182	0.278103	-4.17768	2.94503e-05	0.000149547
Mp7g10960	33.756	-1.16201	0.38914	-2.98609	0.00282571	0.00889456
Mp1g18330	489.671	-1.16274	0.246209	-4.72258	2.32873e-06	1.43113e-05
Mp5g10670	351.049	-1.16315	0.23861	-4.87469	1.08979e-06	7.02563e-06
Mp1g22190	130.175	-1.16421	0.254203	-4.57983	4.65361e-06	2.74284e-05
Mp6g19490	306.739	-1.16965	0.27939	-4.18645	2.83349e-05	0.000144689
Mp3g10770	2351.65	-1.17073	0.136631	-8.56858	1.04766e-17	1.78258e-16
Mp8g05050	2441.79	-1.17212	0.117911	-9.94069	2.76896e-23	6.43114e-22
Mp8g02890	256.779	-1.17313	0.178763	-6.5625	5.29134e-11	5.61563e-10
Mp5g11910	623.645	-1.17431	0.16657	-7.04995	1.78976e-12	2.15908e-11
Mp7g01740	815.003	-1.17462	0.171126	-6.86403	6.69465e-12	7.65103e-11
Mp6g13590	100.901	-1.17778	0.269095	-4.37683	1.20419e-05	6.5999e-05
Mp1g17070	1359.28	-1.18148	0.252129	-4.68601	2.78578e-06	1.69e-05
Mp6g09180	499.938	-1.1866	0.168177	-7.05566	1.71788e-12	2.07602e-11
Mp1g13540	850.486	-1.19158	0.164563	-7.24087	4.45815e-13	5.59518e-12
Mp4g21190	416.257	-1.19454	0.133718	-8.93327	4.13582e-19	7.62507e-18
Mp1g14200	519.045	-1.19478	0.190362	-6.27637	3.46577e-10	3.41092e-09
Mp4g16310	1425.46	-1.19541	0.202387	-5.90656	3.49326e-09	3.07911e-08
Mp8g10910	193.641	-1.19668	0.284517	-4.20601	2.59924e-05	0.000133927
Mp4g11020	106.386	-1.19813	0.22756	-5.26511	1.40107e-07	1.01197e-06
Mp8g17780	3629.89	-1.19916	0.11723	-10.2291	1.46849e-24	3.59373e-23
Mp3g24880	6980.03	-1.19933	0.204525	-5.86396	4.51957e-09	3.92557e-08
Mp3g17100	1247.63	-1.20142	0.159706	-7.52271	5.36515e-14	7.17451e-13
Mp8g08840	1055.7	-1.2019	0.153403	-7.83491	4.69195e-15	6.82828e-14
Mp3g18460	19.4281	-1.20701	0.504702	-2.39154	0.0167779	0.0413478
Mp4g16320	80.6146	-1.21222	0.316444	-3.83076	0.000127748	0.000571668
Mp1g10940	690.775	-1.21345	0.22918	-5.29474	1.19187e-07	8.66811e-07
Mp4g22280	89.1251	-1.2139	0.259442	-4.67888	2.88447e-06	1.74832e-05
Mp6g20880	163.608	-1.22209	0.244582	-4.99665	5.83359e-07	3.90046e-06
Mp1g11290	2105.88	-1.22431	0.132949	-9.20887	3.29584e-20	6.43182e-19
Mp1g22150	787.99	-1.22628	0.196556	-6.23883	4.4085e-10	4.30522e-09
Mp5g03110	366.419	-1.22856	0.134782	-9.11515	7.85595e-20	1.50097e-18
Mp2g26160	363.421	-1.23101	0.211115	-5.83101	5.50934e-09	4.73416e-08
Mp1g29480	1211.4	-1.23148	0.130322	-9.44948	3.40516e-21	6.96301e-20
Mp3g18320	387.634	-1.23166	0.492777	-2.49943	0.0124392	0.0320891
Mp2g20300	105.923	-1.23311	0.265604	-4.64264	3.43981e-06	2.06388e-05
Mp6g02020	56.1718	-1.23376	0.46187	-2.67124	0.00755723	0.0209238
Mp7g01430	93.511	-1.24394	0.388906	-3.19855	0.0013812	0.0047594
Mp6g16350	842.195	-1.24621	0.203275	-6.13066	8.75167e-10	8.27386e-09
Mp2g02340	230.004	-1.24749	0.227997	-5.47154	4.46153e-08	3.44628e-07
Mp6g00460	124.815	-1.25106	0.214424	-5.83454	5.39407e-09	4.64277e-08
Mp8g03370	123.453	-1.25403	0.346958	-3.61435	0.000301099	0.00123325
Mp2g13020	1330.17	-1.25504	0.152805	-8.21334	2.15111e-16	3.40987e-15
Mp3g11590	3591.85	-1.25744	0.367559	-3.42107	0.000623755	0.00234967
Mp6g14010	22.4602	-1.26399	0.502912	-2.51335	0.0119591	0.0310203
Mp7g11550	246.917	-1.2674	0.264899	-4.78445	1.71459e-06	1.07446e-05
Mp8g11990	182.999	-1.26921	0.316074	-4.01553	5.93117e-05	0.000283999
Mp4g02590	64.8964	-1.27206	0.525413	-2.42106	0.0154752	0.0386033
Mp2g03280	66.0663	-1.27556	0.285888	-4.46174	8.12963e-06	4.6032e-05
Mp6g14020	60.327	-1.27776	0.379	-3.37141	0.000747851	0.0027613
Mp3g03390	76.2678	-1.28077	0.369487	-3.46634	0.000527591	0.00202965
Mp8g03490	51.6659	-1.28312	0.429541	-2.98719	0.00281558	0.00887287
Mp4g13720	324.474	-1.28518	0.15579	-8.24946	1.59106e-16	2.53976e-15
Mp3g16340	5233.34	-1.28536	0.179263	-7.17025	7.48633e-13	9.2514e-12
Mp8g08610	293.862	-1.29869	0.150417	-8.63389	5.93003e-18	1.03078e-16
Mp3g00040	116.323	-1.30295	0.23794	-5.47597	4.35115e-08	3.36482e-07
Mp8g16250	377.17	-1.3124	0.458608	-2.86171	0.0042136	0.0125555
Mp8g00290	1015.77	-1.31841	0.147548	-8.93544	4.05545e-19	7.50724e-18
Mp1g29340	121.436	-1.32253	0.300003	-4.40838	1.04147e-05	5.77982e-05
Mp4g14720	299.438	-1.33417	0.234792	-5.68233	1.32874e-08	1.09501e-07
Mp8g01250	829.51	-1.33657	0.140256	-9.5295	1.58038e-21	3.29567e-20
Mp3g01700	397.534	-1.33989	0.180294	-7.43169	1.07215e-13	1.40354e-12
Mp1g13140	62.8144	-1.34633	0.411113	-3.27483	0.00105724	0.00376347
Mp2g16920	86.6707	-1.34961	0.476095	-2.83475	0.00458617	0.0135447
Mp8g08670	3803.62	-1.35409	0.171507	-7.89524	2.89759e-15	4.27606e-14
Mp1g00360	1030.98	-1.35622	0.138301	-9.80629	1.05786e-22	2.38018e-21
Mp1g19190	1331.93	-1.35912	0.139647	-9.73252	2.19093e-22	4.8109e-21
Mp4g03080	218.161	-1.36014	0.283935	-4.79034	1.66496e-06	1.04672e-05
Mp2g05980	83.432	-1.36046	0.296943	-4.58155	4.61543e-06	2.72151e-05
Mp5g17600	38.6772	-1.3685	0.584275	-2.34222	0.0191695	0.0463974
Mp8g02690	16.4273	-1.37063	0.54975	-2.49318	0.0126605	0.0325311
Mp7g02820	29.2282	-1.37636	0.480041	-2.86718	0.00414151	0.0123622
Mp6g11700	34.2653	-1.37669	0.510233	-2.69816	0.00697248	0.019517
Mp6g02870	302.744	-1.38503	0.157201	-8.81058	1.24502e-18	2.24992e-17
Mp4g21640	126.338	-1.39448	0.262156	-5.31928	1.04177e-07	7.62923e-07
Mp3g05360	364.316	-1.39536	0.181624	-7.68271	1.55754e-14	2.17642e-13
Mp5g07320	31.8035	-1.40864	0.435476	-3.23472	0.00121764	0.00426744
Mp5g02060	287.055	-1.41039	0.274246	-5.14279	2.70691e-07	1.89124e-06
Mp5g04580	1795.36	-1.41246	0.545681	-2.58845	0.00964103	0.0257345
Mp1g19590	444.142	-1.41625	0.235106	-6.0239	1.70266e-09	1.5601e-08
Mp6g14420	3053.59	-1.41892	0.134529	-10.5473	5.22612e-26	1.37752e-24
Mp2g18990	551.144	-1.4243	0.16468	-8.6489	5.1998e-18	9.06155e-17
Mp2g25350	79.6453	-1.43302	0.509241	-2.81404	0.00489231	0.0143527
Mp2g10860	2043.09	-1.43568	0.410554	-3.49694	0.000470635	0.00183218
Mp5g12720	240.027	-1.43621	0.206154	-6.96665	3.24582e-12	3.84107e-11
Mp1g02900	91.3299	-1.43895	0.294583	-4.8847	1.03588e-06	6.69702e-06
Mp5g02730	2460.69	-1.44462	0.143604	-10.0597	8.32319e-24	1.98365e-22
Mp2g14410	1344.72	-1.44767	0.168314	-8.60103	7.90006e-18	1.36112e-16
Mp7g01910	670.818	-1.45065	0.151704	-9.56235	1.15114e-21	2.41528e-20
Mp5g08940	44.5469	-1.45663	0.370889	-3.9274	8.58697e-05	0.000397529
Mp3g12390	4073.46	-1.45932	0.163367	-8.93275	4.1556e-19	7.65123e-18
Mp2g19860	38.2371	-1.46594	0.40239	-3.64307	0.000269403	0.00111477
Mp3g01000	1690.52	-1.46967	0.143251	-10.2594	1.07394e-24	2.64582e-23
Mp4g10600	649.958	-1.47704	0.259053	-5.70168	1.18631e-08	9.82962e-08
Mp3g24720	6123.06	-1.48429	0.110559	-13.4253	4.2987e-41	1.92807e-39
Mp6g15640	276.657	-1.48972	0.278816	-5.34301	9.14176e-08	6.74538e-07
Mp8g08780	325.969	-1.49942	0.158326	-9.47045	2.78653e-21	5.74093e-20
Mp5g00250	58.7641	-1.5067	0.403339	-3.73558	0.000187285	0.000801145
Mp7g15880	190.259	-1.50906	0.239731	-6.29478	3.07845e-10	3.04506e-09
Mp1g14840	39.652	-1.51013	0.342318	-4.41149	1.02662e-05	5.70666e-05
Mp8g15640	460.597	-1.51109	0.178502	-8.46535	2.55382e-17	4.28666e-16
Mp7g10400	887.25	-1.51706	0.172371	-8.80114	1.35436e-18	2.43784e-17
Mp4g10490	170.125	-1.51709	0.264109	-5.74418	9.23652e-09	7.7329e-08
Mp2g17270	825.719	-1.51839	0.228376	-6.64864	2.95822e-11	3.21689e-10
Mp7g12280	13.6718	-1.52693	0.594171	-2.56985	0.0101742	0.0270206
Mp3g10230	137.844	-1.53316	0.334035	-4.58982	4.4362e-06	2.62374e-05
Mp1g24230	2969.42	-1.54246	0.0964461	-15.993	1.42998e-57	1.03503e-55
Mp3g20670	116.768	-1.54273	0.234984	-6.56525	5.19458e-11	5.51723e-10
Mp4g21060	931.249	-1.57197	0.133964	-11.7342	8.50973e-32	2.79839e-30
Mp7g11670	979.684	-1.58361	0.173551	-9.12473	7.19137e-20	1.37784e-18
Mp3g03490	1724.88	-1.58507	0.201196	-7.87825	3.31986e-15	4.87816e-14
Mp6g11850	454.906	-1.58801	0.172408	-9.21079	3.23741e-20	6.32683e-19
Mp4g17650	580.766	-1.59128	0.176146	-9.03384	1.65753e-19	3.12758e-18
Mp3g21260	10.7766	-1.59179	0.654948	-2.4304	0.0150821	0.0377674
Mp6g03240	726.066	-1.61898	0.291044	-5.56267	2.65684e-08	2.11066e-07
Mp4g04340	20.2475	-1.62436	0.497133	-3.26746	0.00108516	0.00385069
Mp4g07920	639.854	-1.62915	0.231695	-7.03145	2.04392e-12	2.45271e-11
Mp2g26700	20.5204	-1.6355	0.558614	-2.92778	0.00341391	0.0104573
Mp5g02130	568.186	-1.66529	0.526509	-3.16289	0.00156214	0.00530034
Mp1g25420	7545.79	-1.66926	0.242857	-6.87343	6.26752e-12	7.19897e-11
Mp4g06980	1556.24	-1.67964	0.139854	-12.01	3.1481e-33	1.10143e-31
Mp1g12230	17.9187	-1.68049	0.566673	-2.96553	0.00302159	0.00941795
Mp3g14680	1401.42	-1.68372	0.244606	-6.88338	5.84476e-12	6.74167e-11
Mp1g29420	9.21198	-1.68539	0.700859	-2.40475	0.0161835	0.0401214
Mp8g09440	513.945	-1.69297	0.185323	-9.13525	6.52562e-20	1.25556e-18
Mp6g09570	21.386	-1.6955	0.618927	-2.73941	0.00615489	0.0175451
Mp7g18100	1469.67	-1.69941	0.160455	-10.5912	3.27274e-26	8.74436e-25
Mp1g01880	1712.17	-1.70164	0.0881526	-19.3033	5.03828e-83	5.84099e-81
Mp1g10170	77.0202	-1.71876	0.306448	-5.60864	2.03917e-08	1.64772e-07
Mp3g12410	1179.05	-1.72176	0.190815	-9.02319	1.82689e-19	3.43767e-18
Mp5g14670	96.8051	-1.72904	0.351688	-4.9164	8.81521e-07	5.76995e-06
Mp8g11980	192.507	-1.73407	0.254331	-6.81816	9.22134e-12	1.04427e-10
Mp3g02290	48.2909	-1.73766	0.597863	-2.90646	0.00365548	0.0111028
Mp4g14840	68.5289	-1.75109	0.58541	-2.99122	0.00277867	0.00877408
Mp5g02110	381.833	-1.75338	0.214234	-8.18442	2.73619e-16	4.30737e-15
Mp3g14380	501.126	-1.76555	0.275248	-6.4144	1.4138e-10	1.44427e-09
Mp7g14880	311.942	-1.76622	0.510124	-3.46234	0.000535498	0.00205544
Mp2g14580	70.3267	-1.76863	0.439725	-4.02212	5.76766e-05	0.000277042
Mp8g09050	5660.89	-1.8035	0.332489	-5.42423	5.82054e-08	4.4138e-07
Mp6g18270	43.3589	-1.81245	0.448128	-4.0445	5.24351e-05	0.000253916
Mp3g03360	793.577	-1.82044	0.222257	-8.19069	2.59733e-16	4.10294e-15
Mp5g23520	143.847	-1.83787	0.233217	-7.88051	3.26048e-15	4.79606e-14
Mp5g12530	12.4568	-1.84768	0.773192	-2.38968	0.016863	0.0415275
Mp7g14540	400.247	-1.85312	0.235028	-7.88468	3.15349e-15	4.64367e-14
Mp4g03460	27.3788	-1.8545	0.465268	-3.98588	6.72296e-05	0.000318456
Mp4g23150	29.0708	-1.85564	0.713744	-2.59987	0.00932603	0.0249961
Mp5g24500	171.118	-1.88514	0.34697	-5.43315	5.53686e-08	4.21973e-07
Mp4g19710	520.916	-1.89235	0.257111	-7.36003	1.83874e-13	2.35966e-12
Mp1g03790	18.5942	-1.89664	0.54468	-3.48212	0.000497452	0.00192617
Mp2g08090	22.0035	-1.90563	0.824919	-2.31009	0.0208834	0.0498578
Mp4g20420	583.298	-1.90973	0.189801	-10.0618	8.15304e-24	1.94648e-22
Mp4g20440	261.22	-1.92027	0.638051	-3.00958	0.00261607	0.00833825
Mp2g24240	12.6238	-1.92742	0.811011	-2.37656	0.0174748	0.0428184
Mp5g06970	22.5716	-1.94402	0.582768	-3.33585	0.000850404	0.00310577
Mp4g22180	24.6331	-1.94408	0.448722	-4.33247	1.47443e-05	7.96296e-05
Mp5g13310	9.24259	-1.95918	0.765856	-2.55816	0.0105226	0.027811
Mp3g18050	290.512	-1.96405	0.217684	-9.02247	1.83896e-19	3.45563e-18
Mp6g02400	1915.68	-2.00621	0.248276	-8.08055	6.44737e-16	9.899e-15
Mp6g08420	545.555	-2.01954	0.187422	-10.7753	4.50067e-27	1.25141e-25
Mp5g13300	28.1689	-2.04024	0.475499	-4.29073	1.78087e-05	9.49427e-05
Mp8g02710	173.981	-2.04292	0.348333	-5.86483	4.49598e-09	3.90756e-08
Mp4g04240	3753.08	-2.04565	0.138717	-14.7469	3.22084e-49	1.82826e-47
Mp1g11390	10.7614	-2.05637	0.75679	-2.71723	0.00658317	0.0185878
Mp4g04160	3772.47	-2.07415	0.161449	-12.8471	8.92947e-38	3.64642e-36
Mp5g16680	8.21434	-2.09244	0.775458	-2.69833	0.00696886	0.0195117
Mp3g09250	24.0227	-2.11527	0.902995	-2.34251	0.0191546	0.0463697
Mp5g01150	28.4661	-2.11811	0.608655	-3.47999	0.000501429	0.00194047
Mp6g16740	1274.49	-2.11817	0.217903	-9.72068	2.46136e-22	5.37025e-21
Mp4g14190	2938.18	-2.13246	0.200892	-10.6149	2.53979e-26	6.81262e-25
Mp3g09180	102.59	-2.14584	0.86789	-2.47248	0.0134181	0.0341697
Mp3g13330	13.8005	-2.16344	0.637406	-3.39413	0.000688473	0.0025677
Mp8g02700	329.486	-2.18372	0.637103	-3.42758	0.000608997	0.0023014
Mp8g02750	425.605	-2.20281	0.253043	-8.70525	3.16863e-18	5.60762e-17
Mp8g02730	142.898	-2.23102	0.388241	-5.74648	9.11212e-09	7.64747e-08
Mp7g17920	15.6711	-2.29105	0.761065	-3.01032	0.00260973	0.00832094
Mp5g06340	2247.93	-2.30237	0.181527	-12.6834	7.31127e-37	2.92451e-35
Mp8g17740	7.89209	-2.3566	0.912727	-2.58193	0.00982491	0.0261691
Mp8g11560	12.0099	-2.36677	0.807059	-2.93259	0.00336146	0.0103128
Mp5g24210	51.6049	-2.44226	0.420094	-5.81361	6.11395e-09	5.22743e-08
Mp6g15650	17.2599	-2.46159	0.639592	-3.84869	0.000118754	0.000534743
Mp2g02330	33.7709	-2.47519	0.585998	-4.22389	2.4012e-05	0.000124709
Mp5g02510	1569.09	-2.4788	0.248079	-9.99199	1.65237e-23	3.87726e-22
Mp1g01170	73.7495	-2.47913	0.845095	-2.93356	0.00335103	0.01029
Mp6g02670	14.7276	-2.5166	0.654522	-3.84494	0.000120582	0.000541729
Mp6g17610	30.6622	-2.57499	0.572923	-4.49447	6.97419e-06	4.00029e-05
Mp5g08970	17.8538	-2.61644	0.593924	-4.40535	1.05614e-05	5.85178e-05
Mp8g02770	425.73	-2.61892	0.513232	-5.1028	3.34661e-07	2.30405e-06
Mp1g23210	201.701	-2.64184	0.218657	-12.0821	1.31268e-33	4.65219e-32
Mp3g11570	11.3316	-2.89593	1.05995	-2.73213	0.0062926	0.0178521
Mp2g18250	76.1305	-2.89765	0.349468	-8.29161	1.11728e-16	1.80241e-15
Mp5g24340	154.56	-2.94433	0.33008	-8.92008	4.65967e-19	8.53337e-18
Mp4g13820	65.5392	-2.94911	0.317221	-9.2967	1.44872e-20	2.88899e-19
Mp8g02780	159.263	-2.95491	1.06416	-2.77676	0.00549033	0.0158992
Mp6g16370	8.48633	-2.97563	0.751048	-3.96196	7.43364e-05	0.000348619
Mp6g16380	28.629	-2.9996	0.5059	-5.92924	3.04345e-09	2.70881e-08
Mp8g15870	24.9705	-3.32065	0.694906	-4.77856	1.76558e-06	1.1049e-05
Mp1g24810	23.3735	-15.3183	4.24838	-3.60568	0.000311334	0.00127051
Mp5g16250	15.3689	-19.8723	3.93705	-5.0475	4.47619e-07	3.0329e-06

## Sheet: gh3adnOPDA_vs_gh3aMock
DEGs compating gh3adnOPDA vs gh3aMock
Gene_ID	baseMean	log2FoldChange	lfcSE	stat	pvalue	padj
Mp1g24810	23.3735	14.6817	4.24982	3.45466	0.000550991	0.00186342
Mp6g15170	171.41	11.7778	1.19986	9.81597	9.61078e-23	1.84656e-21
Mp1g07300	167.626	11.32	1.20366	9.40466	5.2199e-21	9.20208e-20
Mp7g12590	675.968	10.989	0.851183	12.9103	3.93918e-38	1.39606e-36
Mp5g23120	5130.18	10.139	0.399328	25.3902	3.23815e-142	5.82868e-140
Mp6g08520	70.4958	10.0671	1.22235	8.23589	1.78222e-16	2.45033e-15
Mp2g21340	97.4753	9.97683	1.27321	7.83596	4.65267e-15	5.84467e-14
Mp5g23140	9911.64	9.72323	0.192824	50.4254	0	0
Mp7g06480	3368.6	9.39416	0.243007	38.658	0	0
Mp3g04180	1289.72	9.39366	0.38129	24.6365	5.13148e-134	8.25866e-132
Mp1g16000	24.0374	9.07536	1.26507	7.17378	7.29537e-13	7.73049e-12
Mp2g14970	34.3314	8.99164	1.26985	7.08084	1.43278e-12	1.48152e-11
Mp7g07870	5062.39	8.85886	0.217156	40.7949	0	0
Mp4g18250	23.8538	8.85637	1.32552	6.68144	2.36611e-11	2.20343e-10
Mp1g14690	185.051	8.75965	0.745674	11.7473	7.29251e-32	2.02356e-30
Mp5g22960	25.6808	8.62513	1.23147	7.00391	2.48911e-12	2.52229e-11
Mp1g28550	21.0611	8.61731	1.25574	6.86231	6.77547e-12	6.62061e-11
Mp5g20060	3137.61	8.33019	0.613933	13.5686	6.15199e-42	2.40455e-40
Mp2g01760	14.9588	8.29067	1.43743	5.7677	8.03597e-09	5.80423e-08
Mp7g10180	14.2769	8.11981	1.27443	6.37131	1.87419e-10	1.62477e-09
Mp5g22160	3232.87	8.09404	0.202674	39.9362	0	0
Mp8g01200	17.7649	8.06801	1.28176	6.2945	3.08401e-10	2.61558e-09
Mp4g07350	19.8483	8.06659	1.30926	6.16117	7.22103e-10	5.85212e-09
Mp7g07910	6713.63	8.05736	0.187975	42.864	0	0
Mp8g06230	2087.61	7.97171	0.858877	9.28155	1.67032e-20	2.85625e-19
Mp4g07360	20.9713	7.96815	1.27414	6.25374	4.00732e-10	3.35799e-09
Mp8g13120	13.6802	7.90883	1.29594	6.10278	1.04238e-09	8.3342e-09
Mp5g19910	11.9314	7.90235	1.36187	5.80259	6.52993e-09	4.77442e-08
Mp2g00920	18.4435	7.88812	1.2887	6.12102	9.29807e-10	7.48662e-09
Mp6g06900	463.393	7.84868	0.400286	19.6077	1.32959e-85	1.30855e-83
Mp7g08310	53.3824	7.72495	1.05312	7.33532	2.21185e-13	2.44806e-12
Mp1g16530	1025.32	7.62731	0.460382	16.5674	1.19988e-61	7.7063e-60
Mp2g06770	1337.44	7.58975	0.563485	13.4693	2.3707e-41	9.03376e-40
Mp1g00130	10.3644	7.56425	1.34609	5.61944	1.91582e-08	1.31569e-07
Mp3g04310	247.299	7.47603	0.505597	14.7865	1.78904e-49	8.41034e-48
Mp4g16750	80.8824	7.39041	0.782332	9.44664	3.49877e-21	6.19988e-20
Mp5g18000	58.2039	7.3356	0.870428	8.42758	3.5289e-17	5.03918e-16
Mp3g03230	10.1239	7.27594	1.39017	5.23387	1.66e-07	1.01108e-06
Mp6g14950	9.98076	7.2164	1.42696	5.05717	4.25514e-07	2.4489e-06
Mp2g14920	52.6297	7.18214	0.852254	8.42723	3.53938e-17	5.04888e-16
Mp2g03760	237.005	7.1356	0.496336	14.3766	7.2613e-47	3.21471e-45
Mp7g09380	10.1388	7.08417	1.36639	5.1846	2.16484e-07	1.29154e-06
Mp5g07490	1027.54	7.05156	0.24395	28.9058	1.00928e-183	3.36755e-181
Mp2g10890	8.00043	7.00381	1.40487	4.98538	6.18396e-07	3.49717e-06
Mp2g14350	16.5569	7.00295	1.30431	5.36908	7.91387e-08	5.03309e-07
Mp1g05010	11.3378	6.97964	1.3251	5.26726	1.38475e-07	8.54843e-07
Mp3g12210	9.94634	6.96623	1.43412	4.8575	1.18876e-06	6.44813e-06
Mp2g17410	210.794	6.86488	0.4205	16.3255	6.4985e-60	3.95109e-58
Mp3g16730	86.9746	6.84471	0.627629	10.9057	1.08302e-27	2.59017e-26
Mp6g10160	10025.2	6.82702	0.115756	58.9776	0	0
Mp7g07890	7931.92	6.82051	0.141429	48.2258	0	0
Mp5g05820	7.18642	6.75733	1.39688	4.83746	1.31506e-06	7.06601e-06
Mp7g11030	10.704	6.74669	1.40298	4.80881	1.51832e-06	8.08511e-06
Mp5g15340	969.836	6.7275	0.247295	27.2043	5.77233e-163	1.48992e-160
Mp1g25320	6.34912	6.70427	1.57209	4.26455	2.00308e-05	8.80351e-05
Mp5g07480	595.287	6.65536	0.291776	22.8098	3.66366e-115	4.81912e-113
Mp1g03200	10.9828	6.60225	1.31747	5.01133	5.40559e-07	3.07606e-06
Mp6g15070	9.23981	6.56802	1.35816	4.83598	1.32489e-06	7.11322e-06
Mp6g19170	9167.47	6.53558	0.191792	34.0763	1.65489e-254	9.05553e-252
Mp6g08430	7.93828	6.52796	1.48448	4.39747	1.0952e-05	5.05137e-05
Mp7g10110	7.90166	6.50003	1.43788	4.52057	6.16726e-06	2.96653e-05
Mp1g11540	5.97404	6.48312	1.49103	4.34809	1.37329e-05	6.22278e-05
Mp3g19190	20.2971	6.45957	1.12403	5.74677	9.0963e-09	6.52872e-08
Mp3g24400	1547.21	6.44809	0.15306	42.1278	0	0
Mp2g19360	9.82573	6.43474	1.82616	3.52364	0.00042566	0.00147232
Mp2g19720	12.5434	6.40836	1.33864	4.78721	1.69113e-06	8.94614e-06
Mp7g10940	517.551	6.3873	0.343506	18.5945	3.56348e-77	3.04678e-75
Mp5g15750	6.06156	6.38166	1.40455	4.54357	5.53106e-06	2.67556e-05
Mp7g07880	7079.89	6.3774	0.121366	52.547	0	0
Mp5g04030	24.8422	6.36702	1.10784	5.74721	9.07261e-09	6.51855e-08
Mp3g06210	6.86758	6.31883	1.52654	4.13933	3.48325e-05	0.000146889
Mp7g09020	9.58342	6.31867	1.48625	4.25143	2.12412e-05	9.29559e-05
Mp4g01850	9.92866	6.27007	1.32995	4.71453	2.42274e-06	1.24833e-05
Mp5g10400	22.6888	6.21049	0.975257	6.36805	1.91449e-10	1.65656e-09
Mp2g03140	6.14724	6.18377	1.60684	3.8484	0.000118894	0.000454448
Mp1g09120	4023.96	6.15149	0.182446	33.7167	3.29055e-249	1.73134e-246
Mp2g06070	13.2667	6.14249	1.35235	4.54209	5.56982e-06	2.69307e-05
Mp4g21030	103.498	6.1336	0.486235	12.6145	1.75711e-36	5.77818e-35
Mp2g04030	94.7472	6.08478	0.500735	12.1517	5.61926e-34	1.70825e-32
Mp4g17320	15.0208	6.07737	1.16893	5.19909	2.00268e-07	1.20213e-06
Mp2g19270	6.01172	6.06702	1.43958	4.21444	2.50397e-05	0.000107853
Mp1g14090	36.6854	6.06085	0.785307	7.71781	1.18347e-14	1.452e-13
Mp1g18070	5.9119	6.03792	1.56147	3.86682	0.000110263	0.000423944
Mp3g03800	9.26611	5.995	1.38044	4.3428	1.40679e-05	6.36403e-05
Mp6g10150	8.2286	5.98501	1.43825	4.16131	3.16427e-05	0.000134099
Mp6g05590	21.4944	5.97884	1.16522	5.1311	2.88047e-07	1.69337e-06
Mp2g08330	106.778	5.96758	0.436422	13.6739	1.45408e-42	5.78249e-41
Mp3g09050	9294.3	5.95134	0.135602	43.8884	0	0
Mp7g10200	10.5647	5.91446	1.32136	4.47604	7.60392e-06	3.60186e-05
Mp6g19790	9776.91	5.91381	0.122257	48.3718	0	0
Mp1g08700	15.102	5.90934	1.1169	5.29084	1.21754e-07	7.54348e-07
Mp2g14880	4.93338	5.90738	1.45945	4.04769	5.17263e-05	0.000210914
Mp5g17280	7.24184	5.82829	1.36564	4.26781	1.97401e-05	8.68309e-05
Mp7g09920	14.0117	5.82103	1.13075	5.14795	2.63353e-07	1.5569e-06
Mp2g04050	94.4174	5.81297	0.417689	13.917	4.99602e-44	2.04017e-42
Mp6g06250	7.08321	5.80853	1.40267	4.14105	3.45725e-05	0.000145883
Mp4g16640	14.8934	5.8013	1.17067	4.95553	7.2135e-07	4.02779e-06
Mp1g08710	15.0199	5.75106	1.16298	4.94511	7.60996e-07	4.24223e-06
Mp6g15660	93.9602	5.73709	0.53745	10.6747	1.33758e-26	3.02449e-25
Mp2g21840	226.163	5.72277	0.961454	5.9522	2.64557e-09	2.01848e-08
MpVg01080	10.5825	5.69104	1.3775	4.13142	3.60529e-05	0.000151382
Mp6g03330	7606.63	5.68599	0.131223	43.3308	0	0
Mp6g18630	10.5448	5.68057	1.20934	4.69723	2.63708e-06	1.35063e-05
Mp6g05600	14569.7	5.68053	0.228705	24.8378	3.50144e-136	5.91354e-134
Mp2g14960	13.8405	5.67133	1.13966	4.97633	6.48007e-07	3.65406e-06
Mp3g15670	3.89253	5.63264	1.89518	2.97208	0.00295786	0.00834128
Mp3g19600	20.0795	5.6266	0.884257	6.36309	1.97735e-10	1.70771e-09
Mp4g11770	7.45318	5.5855	1.44969	3.85289	0.000116731	0.000447056
Mp3g08130	9.68473	5.5753	1.27678	4.3667	1.26136e-05	5.74607e-05
Mp4g00230	8.66251	5.56179	1.34426	4.13745	3.51188e-05	0.000148005
Mp5g21750	167.77	5.53562	0.436831	12.6722	8.42898e-37	2.81928e-35
Mp7g19230	9.68926	5.52059	1.20946	4.56453	5.00623e-06	2.44328e-05
Mp1g00280	71.1357	5.49806	0.477029	11.5256	9.80013e-31	2.6236e-29
Mpzg00300	4.57502	5.48032	1.58125	3.46582	0.000528614	0.0017944
Mp3g12040	3908.27	5.47712	0.166485	32.8986	2.29969e-237	1.08482e-234
Mp4g05030	5.67364	5.4475	1.48022	3.68019	0.000233064	0.000842802
Mp4g03890	298.51	5.42901	0.269526	20.1428	3.11086e-90	3.32473e-88
Mp1g16520	7079.21	5.41417	0.229934	23.5467	1.35796e-122	1.91514e-120
Mp2g25900	22.3899	5.39274	0.856129	6.29898	2.99616e-10	2.54422e-09
Mp4g01840	112.54	5.39227	0.398101	13.545	8.48608e-42	3.298e-40
Mp5g23110	16710.3	5.36359	0.153692	34.8982	7.91e-267	4.91858e-264
Mp8g12500	102.998	5.33284	0.42173	12.6452	1.18966e-36	3.94055e-35
Mp7g07170	33.6329	5.31146	0.663257	8.00815	1.16446e-15	1.51858e-14
Mp3g24410	3127.39	5.27271	0.139091	37.9083	0	0
Mp1g13440	129.755	5.26703	0.319984	16.4603	7.07305e-61	4.37825e-59
Mp8g01770	141.014	5.24858	0.367055	14.2992	2.21441e-46	9.58644e-45
Mp2g20230	59.6441	5.24782	0.482091	10.8855	1.35095e-27	3.21969e-26
Mp2g14020	6.65022	5.22619	1.42567	3.66577	0.000246595	0.000888209
Mp5g18120	14.4063	5.21579	1.11994	4.65721	3.20526e-06	1.61206e-05
Mp7g07900	15621.4	5.18648	0.109536	47.3495	0	0
Mp3g05150	5413.46	5.18598	0.567528	9.13785	6.37069e-20	1.05894e-18
Mp7g05060	27.2467	5.14433	0.742498	6.92841	4.25587e-12	4.22193e-11
Mp1g24960	81.4401	5.14359	0.444655	11.5676	6.014e-31	1.63237e-29
Mp2g25450	131.112	5.14142	0.324806	15.8292	1.95773e-56	1.09313e-54
Mp2g22640	14.7339	5.13862	1.05206	4.88433	1.03783e-06	5.67673e-06
Mp1g23390	12.4033	5.11403	1.00981	5.06433	4.09846e-07	2.3647e-06
Mp2g01740	65.8737	5.10829	0.5215	9.79538	1.17852e-22	2.25484e-21
Mp2g01790	29.3702	5.0897	0.791295	6.43212	1.25839e-10	1.10351e-09
Mp2g08470	30.9497	5.07995	0.642391	7.90788	2.61816e-15	3.35046e-14
Mp1g00700	2427	5.07705	0.337454	15.0452	3.71326e-51	1.82069e-49
Mp2g07910	14.8201	5.05085	1.01189	4.99151	5.99094e-07	3.39082e-06
Mp4g17330	14.9225	5.04502	0.926152	5.44729	5.11425e-08	3.32366e-07
Mp1g13010	194.374	5.02479	0.332844	15.0965	1.70716e-51	8.4616e-50
Mp1g27790	243.653	5.01764	0.344031	14.5849	3.50625e-48	1.615e-46
Mp2g04410	605.118	5.00031	0.261593	19.1149	1.89923e-81	1.76744e-79
Mp5g22940	7.87799	4.97215	1.29513	3.83911	0.000123484	0.000470807
Mp5g09250	243.87	4.94449	0.31265	15.8148	2.46139e-56	1.36877e-54
Mp3g15570	76.2455	4.91774	0.516396	9.52319	1.67937e-21	3.03886e-20
Mp4g10820	7.56761	4.91764	1.217	4.0408	5.32693e-05	0.000216882
Mp2g08340	12.6624	4.91726	1.03567	4.7479	2.05536e-06	1.07032e-05
Mp6g00170	6.87983	4.9146	1.30625	3.76236	0.000168316	0.000625356
Mp7g19450	5.10678	4.90856	1.43616	3.41784	0.000631195	0.00210809
Mp1g08960	63.2716	4.89829	0.480872	10.1863	2.28378e-24	4.73366e-23
Mp6g14960	14.9178	4.87768	0.96212	5.06972	3.98396e-07	2.30349e-06
Mp5g07550	15.8749	4.84188	1.06601	4.54204	5.5712e-06	2.69307e-05
Mp1g07550	9.20696	4.83714	1.38534	3.49166	0.000480031	0.00164171
Mp5g20050	39.4828	4.81864	0.493283	9.76851	1.53701e-22	2.92033e-21
Mp5g16460	437.987	4.78521	0.181798	26.3215	1.08733e-152	2.43846e-150
Mp4g17360	1099.11	4.78414	0.271503	17.6209	1.70148e-69	1.27193e-67
Mp4g19940	413.739	4.77961	0.538473	8.87624	6.91597e-19	1.09376e-17
Mp1g27980	89.2768	4.77774	0.415221	11.5065	1.22356e-30	3.25016e-29
Mp3g12940	43.253	4.77426	0.488454	9.77422	1.45275e-22	2.76407e-21
Mp6g06070	18.5361	4.76075	0.883741	5.38704	7.16259e-08	4.57656e-07
Mp1g05720	17.5015	4.7559	0.789037	6.02748	1.66534e-09	1.29959e-08
Mp5g21760	3577.82	4.75465	0.928916	5.1185	3.07983e-07	1.80515e-06
Mp2g02650	13135.1	4.7359	0.151159	31.3305	1.79439e-215	7.43857e-213
Mp6g19800	1634.77	4.72306	0.178607	26.4438	4.29824e-154	9.79999e-152
Mp5g24360	10.8087	4.70453	1.04475	4.50301	6.6998e-06	3.20242e-05
Mp6g20470	2247.75	4.68313	0.230438	20.3227	8.09417e-92	8.9297e-90
Mp6g20360	2466.56	4.66512	0.125777	37.0905	3.99432e-301	2.87591e-298
Mp8g18700	280.021	4.65216	0.32738	14.2103	7.91128e-46	3.34032e-44
Mp1g19950	4.89548	4.65203	1.43457	3.24282	0.00118354	0.00369824
Mp1g09180	191.853	4.64336	0.292435	15.8782	8.96505e-57	5.06784e-55
Mp4g17350	57.1484	4.62802	0.466303	9.92494	3.24313e-23	6.42985e-22
Mp6g07910	4195.7	4.62377	0.117453	39.3669	0	0
Mp1g16450	8479.13	4.62274	0.202805	22.7941	5.24983e-115	6.83977e-113
Mp6g18700	6.08824	4.62083	1.47141	3.14041	0.00168711	0.00509486
Mp5g10390	230.219	4.59154	0.599395	7.66029	1.85508e-14	2.23788e-13
Mp3g21090	3387.22	4.58989	0.360444	12.734	3.82702e-37	1.29268e-35
Mp2g21040	926.371	4.57971	0.223966	20.4482	6.23096e-93	6.93005e-91
Mp6g21280	35.2175	4.57316	0.607812	7.52397	5.31373e-14	6.14991e-13
Mp3g16300	4.57217	4.56409	1.46739	3.11035	0.00186868	0.00557668
Mp1g18650	2629.26	4.56122	0.176968	25.7743	1.72299e-146	3.51798e-144
Mp5g01770	6527.75	4.5359	0.168799	26.8716	4.71342e-159	1.11172e-156
Mp8g18710	10.4014	4.5332	1.15699	3.91809	8.92531e-05	0.000348553
Mp8g06310	125.574	4.5325	0.381265	11.8881	1.36534e-32	3.91571e-31
Mp1g09210	168.559	4.51321	0.282564	15.9724	1.99096e-57	1.14921e-55
Mp7g02110	7.14299	4.49848	1.27081	3.53986	0.000400338	0.00139071
Mp6g05910	115.905	4.49814	0.764844	5.88112	4.07501e-09	3.05458e-08
Mp7g10930	73.0224	4.48588	0.901957	4.9735	6.57552e-07	3.70025e-06
Mp4g18150	8.35772	4.48004	1.36009	3.29392	0.00098801	0.00316015
Mp3g18820	10.6196	4.47965	1.03533	4.3268	1.51289e-05	6.80131e-05
Mp1g09200	320.766	4.475	0.28765	15.5571	1.42353e-54	7.5189e-53
Mp3g12970	6.42987	4.47318	1.39887	3.1977	0.00138528	0.00426528
Mp6g15710	115.433	4.4721	0.38813	11.5222	1.02014e-30	2.72037e-29
Mp8g00550	348.601	4.467	0.203087	21.9955	3.18144e-107	3.99286e-105
Mp4g10770	85.7004	4.46356	0.472279	9.45109	3.35311e-21	5.94948e-20
Mp2g02210	484.137	4.45758	0.209666	21.2604	2.6407e-100	3.14128e-98
Mp5g07520	55.6535	4.43875	0.4789	9.26864	1.88534e-20	3.20391e-19
Mp6g08530	3848.3	4.42653	0.0969916	45.6383	0	0
Mp7g09350	2330.6	4.40936	0.130942	33.6741	1.38645e-248	7.02466e-246
Mp8g13020	342.495	4.369	0.273934	15.9491	2.89208e-57	1.65538e-55
Mp1g17680	84.1165	4.36026	0.396753	10.9898	4.27644e-28	1.03911e-26
Mp1g03620	12236.3	4.33084	0.109372	39.5972	0	0
Mpzg00500	59.8931	4.31513	1.16107	3.71653	0.00020198	0.000738595
Mp4g18100	13.4615	4.2991	0.904773	4.75158	2.0183e-06	1.05182e-05
Mp4g16050	4063.98	4.29875	0.156921	27.3944	3.19786e-165	8.57779e-163
Mp4g05730	1213.37	4.29408	0.754889	5.68835	1.28269e-08	9.06833e-08
Mp8g07630	258.903	4.29091	0.243037	17.6554	9.24667e-70	6.95024e-68
Mp7g18870	1664.96	4.28102	0.168506	25.4057	2.18144e-142	3.97894e-140
Mp6g04040	6.77961	4.28063	1.3004	3.29177	0.000995587	0.00318141
Mp4g22490	1256.78	4.27708	0.213913	19.9945	6.15105e-89	6.42339e-87
Mp7g17120	1591.88	4.27601	0.173094	24.7034	9.82601e-135	1.61952e-132
Mp2g00890	1611.87	4.24604	0.164215	25.8565	2.05411e-147	4.32312e-145
Mp5g04140	1082.88	4.24511	0.139136	30.5104	1.89486e-204	7.40618e-202
Mp4g17380	6546.5	4.24465	0.238105	17.8268	4.37834e-71	3.38393e-69
Mp1g10840	58.411	4.24141	0.387795	10.9373	7.64757e-28	1.83542e-26
Mp5g07500	1189.79	4.21844	0.21474	19.6444	6.45791e-86	6.4959e-84
Mp7g02400	6.34193	4.21446	1.35325	3.11433	0.00184365	0.00551281
Mp2g00040	1796.01	4.2096	0.130078	32.3621	9.36788e-230	4.13396e-227
Mp2g21050	327.227	4.20284	0.244485	17.1906	3.12238e-66	2.1793e-64
Mp3g24060	430.616	4.20154	0.799617	5.25444	1.48474e-07	9.08781e-07
Mp7g02470	570.147	4.19158	0.187593	22.344	1.38224e-110	1.78387e-108
Mp3g21640	5.54642	4.18956	1.33162	3.14621	0.00165404	0.00500492
Mp8g04630	23.7187	4.17962	0.644986	6.48017	9.16185e-11	8.11224e-10
Mp5g21670	47.9674	4.1769	0.497775	8.39113	4.81475e-17	6.81841e-16
Mp5g23150	2116.47	4.16876	0.148766	28.0222	8.71834e-173	2.65038e-170
Mp7g17970	10.7437	4.16467	0.980894	4.24579	2.17825e-05	9.50814e-05
Mp1g27780	4088.55	4.13397	0.0946604	43.6716	0	0
Mp2g22630	36.9187	4.11979	0.467931	8.80428	1.31701e-18	2.06613e-17
Mp2g22410	7920.07	4.11726	0.216039	19.058	5.63769e-81	5.14157e-79
Mp7g03650	848.591	4.11622	0.213696	19.2621	1.11828e-82	1.0698e-80
Mp4g03430	5.0423	4.10808	1.27587	3.21982	0.0012827	0.00397449
Mp2g06930	461.718	4.09448	0.242713	16.8696	7.52796e-64	5.09814e-62
Mp2g00930	2407.13	4.08931	0.40604	10.0712	7.40809e-24	1.50584e-22
Mp2g08520	44.5246	4.08422	0.508122	8.03786	9.14206e-16	1.19907e-14
Mp6g14730	94.1851	4.0832	0.450625	9.0612	1.29025e-19	2.11132e-18
Mp1g26530	32.3527	4.08087	1.00761	4.05003	5.12112e-05	0.000209063
Mp8g06000	86.6482	4.07193	0.360724	11.2882	1.50075e-29	3.87365e-28
Mp7g11820	6.54708	4.05334	1.36219	2.97561	0.00292408	0.00825792
Mp7g13900	15.8025	4.04869	0.750303	5.39608	6.81136e-08	4.36029e-07
Mp3g04760	18.1599	4.03497	0.738208	5.46589	4.60578e-08	3.01469e-07
Mp3g03120	37.7368	4.03201	0.512407	7.86875	3.58201e-15	4.54142e-14
Mp6g16420	16.7516	4.03162	0.896179	4.49867	6.83785e-06	3.26498e-05
Mp5g18240	47.713	4.03144	0.688876	5.85219	4.85136e-09	3.59906e-08
Mp5g23190	13.0415	4.01771	0.854073	4.70417	2.54901e-06	1.30797e-05
Mp1g02150	2975.5	4.013	0.200184	20.0466	2.16327e-89	2.27642e-87
Mp2g03800	32.1485	4.01151	0.651995	6.15267	7.61877e-10	6.1635e-09
Mp1g06440	19.6538	4.00199	0.77153	5.18708	2.13617e-07	1.27555e-06
Mp7g17630	11.416	3.97409	0.834632	4.76149	1.9217e-06	1.00531e-05
Mp2g05790	212.411	3.97144	0.856665	4.63594	3.55322e-06	1.77726e-05
Mp7g17870	29.6406	3.95769	0.535205	7.39471	1.41713e-13	1.58905e-12
Mp2g02400	28.1037	3.95346	0.525305	7.52601	5.2313e-14	6.05963e-13
Mp2g15080	9.99072	3.95279	0.854697	4.62479	3.7498e-06	1.86943e-05
Mpzg00760	17.0153	3.94712	1.0464	3.77211	0.000161874	0.000603388
Mp4g05750	402.168	3.94222	0.993764	3.96696	7.27962e-05	0.000289408
Mp6g04870	9.74466	3.92001	1.1311	3.46568	0.000528896	0.00179492
Mp5g16440	1257.88	3.90956	0.268515	14.5599	5.05069e-48	2.31857e-46
Mp6g03420	6.53859	3.90784	1.17244	3.33308	0.000858908	0.00277972
Mp6g00390	9060.26	3.90706	0.126717	30.833	9.46622e-209	3.80876e-206
Mp2g08480	71.2306	3.89216	0.432203	9.00541	2.1487e-19	3.4786e-18
Mp3g01570	195.74	3.8817	0.34969	11.1004	1.24894e-28	3.09521e-27
Mp8g18690	33.854	3.87666	0.626271	6.19007	6.01365e-10	4.92615e-09
Mp8g13250	17630.2	3.8696	0.110728	34.9469	1.44401e-267	9.40669e-265
Mp1g22470	13.139	3.86356	0.93334	4.13949	3.48072e-05	0.000146828
Mp5g18110	24.7834	3.85243	0.694324	5.54846	2.88194e-08	1.94403e-07
Mp2g24190	8.301	3.85142	0.971218	3.96556	7.32232e-05	0.000290936
Mp1g09190	126.092	3.85034	0.313278	12.2905	1.01879e-34	3.17471e-33
Mp2g26430	22.5182	3.84734	0.59974	6.41502	1.40803e-10	1.22843e-09
Mp7g19500	12.7084	3.83841	0.919147	4.17605	2.96609e-05	0.000126327
Mp7g02730	12.2475	3.82966	0.853031	4.48948	7.13986e-06	3.40088e-05
Mp6g09650	84.9884	3.82626	0.360856	10.6033	2.87652e-26	6.3985e-25
Mp5g01910	6971.55	3.82592	0.148986	25.6798	1.96793e-145	3.95902e-143
Mp3g02240	3388.6	3.8241	0.464994	8.22397	1.96876e-16	2.69596e-15
Mp3g09290	877.025	3.81634	0.147428	25.8862	9.52859e-148	2.03674e-145
Mp8g13350	6.34254	3.81284	1.19173	3.19941	0.00137709	0.00424293
Mp7g14050	537.694	3.81021	0.272934	13.9602	2.72712e-44	1.12033e-42
Mp6g17230	570.649	3.80396	0.190783	19.9387	1.87972e-88	1.94808e-86
Mp2g22390	7913.21	3.79255	0.234282	16.188	6.13377e-59	3.68026e-57
Mp3g10340	1456.73	3.78492	0.137047	27.6177	6.81831e-168	1.94322e-165
Mp6g20450	5111.2	3.78398	0.107411	35.2291	7.17672e-272	4.90888e-269
Mp2g01700	418.379	3.78271	0.234742	16.1144	2.02279e-58	1.20312e-56
Mp6g00110	22.1828	3.75892	0.668722	5.62105	1.89798e-08	1.3054e-07
Mp7g07520	32.5738	3.75598	0.563607	6.66418	2.66142e-11	2.46501e-10
Mp1g10700	55.2365	3.74556	0.489182	7.65679	1.90644e-14	2.29174e-13
Mp1g04760	2058.09	3.74429	0.12591	29.7378	2.4918e-194	8.97049e-192
Mp5g12230	116.025	3.73866	0.307342	12.1645	4.80301e-34	1.46992e-32
Mp7g11660	6.96136	3.73764	1.13477	3.29374	0.000988634	0.00316067
Mp5g19670	6703.55	3.73492	0.137278	27.2069	5.38152e-163	1.41575e-160
Mp4g07180	904.857	3.73472	0.408708	9.13787	6.36957e-20	1.05894e-18
Mp3g07440	17.4343	3.73359	0.77166	4.83839	1.30896e-06	7.03877e-06
Mp3g15260	24.9425	3.73179	0.666268	5.60103	2.13083e-08	1.45894e-07
Mp7g10800	1757.67	3.72073	0.14428	25.7882	1.20325e-146	2.494e-144
Mp1g28010	15.3989	3.71867	0.883017	4.21133	2.53874e-05	0.000109214
Mp6g09000	603.299	3.71503	0.673164	5.51876	3.41402e-08	2.28157e-07
Mp2g11900	24.4768	3.71132	0.641977	5.78108	7.42233e-09	5.37519e-08
Mp3g22650	7.35755	3.70982	1.04714	3.5428	0.000395908	0.00137672
Mp7g19440	197.306	3.70106	0.322799	11.4655	1.96623e-30	5.20271e-29
Mp3g19620	114.867	3.69918	0.334093	11.0723	1.70982e-28	4.21448e-27
Mp7g03760	9.22695	3.69198	1.09446	3.37334	0.000742628	0.00244093
Mp1g04770	83.0588	3.68468	0.355371	10.3685	3.44761e-25	7.45076e-24
Mp3g22750	145.33	3.68464	0.272164	13.5383	9.29109e-42	3.59045e-40
Mp1g20610	4560.08	3.68207	0.124141	29.6604	2.48757e-193	8.72565e-191
Mp5g07390	1558.86	3.68197	0.135435	27.1862	9.4448e-163	2.39268e-160
Mp1g10340	9.78825	3.66979	0.93055	3.94368	8.02391e-05	0.000315786
Mp8g00170	6.43348	3.66753	1.06258	3.45152	0.000557443	0.00188338
Mp4g21100	630.067	3.65173	0.191492	19.0699	4.48984e-81	4.12221e-79
Mp5g15650	69.0241	3.64647	0.404894	9.00599	2.13728e-19	3.46422e-18
Mp1g00460	179.421	3.63442	0.851926	4.26612	1.98903e-05	8.74634e-05
Mp7g15550	43.052	3.62406	0.484716	7.47666	7.62342e-14	8.72706e-13
Mp5g00910	8.84664	3.62189	1.11578	3.24606	0.00117012	0.00366304
Mp3g17200	13.2624	3.61604	0.874464	4.13515	3.54721e-05	0.000149261
Mp3g18630	1177.69	3.60403	0.163765	22.0073	2.45136e-107	3.10505e-105
Mp2g08970	7.93644	3.58923	1.31038	2.73908	0.00616109	0.0160006
Mp3g02470	668.671	3.57948	0.281037	12.7367	3.69735e-37	1.25198e-35
Mp3g19610	1368.68	3.57682	0.131707	27.1573	2.07581e-162	5.1631e-160
Mp4g22330	14.294	3.57452	0.848421	4.21314	2.51842e-05	0.000108408
Mp6g18260	39.5482	3.5739	0.496218	7.20228	5.92139e-13	6.30877e-12
Mp3g17660	118.466	3.57037	0.470858	7.58269	3.38458e-14	4.00181e-13
Mp1g06780	747.669	3.56836	0.218354	16.342	4.95708e-60	3.02736e-58
Mp4g17370	9.75744	3.5553	1.04279	3.40943	0.000650986	0.00216837
Mp7g14100	6661.4	3.55386	0.142329	24.9694	1.31504e-137	2.27718e-135
Mp6g07630	38.1626	3.55124	0.488517	7.26943	3.61002e-13	3.93194e-12
Mp2g05910	1953.16	3.55007	0.16862	21.0536	2.11921e-98	2.47784e-96
Mp6g20440	141.133	3.54715	0.316416	11.2104	3.62618e-29	9.11877e-28
Mp5g21470	21.467	3.52766	0.896448	3.93515	8.31449e-05	0.000326564
Mp7g14370	6137.4	3.51802	0.12204	28.8268	9.90867e-183	3.2274e-180
Mp2g01620	86.0702	3.51476	0.542582	6.47785	9.30361e-11	8.22711e-10
Mp3g09010	10719.1	3.50702	0.104493	33.5623	5.94633e-247	2.90521e-244
Mp2g01750	18.6677	3.50392	0.768813	4.55757	5.17478e-06	2.51836e-05
Mp7g13030	108.812	3.49984	0.290791	12.0356	2.30955e-33	6.79455e-32
Mp7g16220	534.822	3.48611	0.14695	23.7231	2.08302e-124	2.99954e-122
Mp3g11550	1331.91	3.48394	0.144467	24.1157	1.70973e-128	2.59878e-126
Mp5g01360	2655.34	3.48325	0.762651	4.56729	4.94065e-06	2.41559e-05
Mp4g09420	157.912	3.48154	0.360326	9.6622	4.36381e-22	8.11099e-21
Mp1g00490	10391.2	3.47722	0.124877	27.8452	1.23246e-170	3.58724e-168
Mp1g17700	147.945	3.46995	0.32314	10.7382	6.73162e-27	1.55555e-25
Mp3g15090	81.8535	3.46491	0.294133	11.78	4.94646e-32	1.38948e-30
Mp6g16940	36.9879	3.45965	0.51201	6.757	1.40875e-11	1.33739e-10
Mp5g16920	1367.95	3.45681	0.567863	6.08739	1.14764e-09	9.14898e-09
Mp8g05780	22.8112	3.45409	0.693722	4.97906	6.38925e-07	3.60433e-06
Mp3g25030	7.6408	3.4523	1.47225	2.34492	0.0190313	0.0430896
Mp3g22260	26.2314	3.45029	0.664677	5.19093	2.09249e-07	1.2522e-06
Mp1g29350	327.438	3.44828	0.227894	15.1311	1.01025e-51	5.04389e-50
Mp7g17960	4097.4	3.44425	0.105307	32.7068	1.25021e-234	5.70096e-232
Mp4g17430	73.94	3.44272	0.449492	7.65913	1.87202e-14	2.25433e-13
Mp7g14970	26.7909	3.44241	0.60833	5.65878	1.52451e-08	1.06459e-07
Mp2g22400	1558.12	3.43593	0.107487	31.9661	3.22336e-224	1.37799e-221
Mp1g12310	1339.91	3.43504	0.190837	17.9998	1.95464e-72	1.55462e-70
Mp5g03700	10.4489	3.43409	0.90954	3.77563	0.000159604	0.000596062
Mp8g01680	15.5482	3.43376	0.73498	4.6719	2.98421e-06	1.51256e-05
Mp5g18140	7.14471	3.42946	1.16938	2.93271	0.00336022	0.009326
Mp8g01520	15.5658	3.42515	0.81762	4.18918	2.79967e-05	0.000119686
Mp2g16360	5.14747	3.41863	1.17288	2.91473	0.00355994	0.00979287
Mp3g00500	917.506	3.41169	0.237984	14.3358	1.30771e-46	5.73382e-45
Mp2g24460	6.49484	3.40453	1.20967	2.81442	0.00488653	0.0130104
Mp7g15360	156.81	3.40185	0.272499	12.4839	9.1438e-36	2.93632e-34
Mp4g10790	90.9573	3.39187	0.292554	11.594	4.41937e-31	1.20673e-29
Mp8g13870	38.2947	3.38451	0.493076	6.86408	6.69211e-12	6.5485e-11
Mpzg00770	36.835	3.38311	0.650035	5.20451	1.94506e-07	1.16909e-06
Mp4g04820	686.217	3.37637	0.204352	16.5223	2.53528e-61	1.59828e-59
Mp4g03860	890.632	3.37348	0.141139	23.9017	2.93708e-126	4.36731e-124
Mp5g13120	4.43734	3.36474	1.30993	2.56863	0.0102101	0.0249954
Mp5g03620	8.0298	3.35827	0.91278	3.67917	0.000233998	0.00084573
Mp1g07890	104.285	3.3532	0.357099	9.39013	5.99264e-21	1.05102e-19
Mp6g13190	4192.79	3.35242	0.145987	22.9638	1.07352e-116	1.43978e-114
Mp6g20480	438.606	3.35075	0.191325	17.5133	1.13358e-68	8.24857e-67
Mp2g17970	8.58378	3.34605	1.19489	2.80029	0.0051057	0.0135334
Mp5g00610	9.8066	3.32702	0.827245	4.0218	5.77548e-05	0.000233477
Mp7g14920	65.2924	3.3252	0.434892	7.64604	2.07258e-14	2.47839e-13
Mp7g06470	216.951	3.30847	0.276896	11.9484	6.61845e-33	1.91823e-31
Mp5g16450	211.78	3.30583	0.199932	16.5348	2.0606e-61	1.31112e-59
Mp3g17450	8181.99	3.30504	0.154665	21.369	2.59893e-101	3.17441e-99
Mp3g04420	7.959	3.29643	1.03163	3.19535	0.00139661	0.00429726
Mp4g20790	5.20778	3.29108	1.07635	3.05762	0.002231	0.00652556
Mp1g14080	1147.93	3.28502	0.119585	27.4702	3.98381e-166	1.11221e-163
Mp5g01100	6.48079	3.28429	1.05414	3.11561	0.00183562	0.00549481
Mp3g22550	158.021	3.28202	0.316452	10.3713	3.34947e-25	7.25012e-24
Mp4g11430	63.0788	3.28191	0.479613	6.84282	7.76466e-12	7.5548e-11
Mp4g03800	9.82942	3.27492	1.00266	3.26623	0.00108988	0.00344411
Mp5g08670	5.60692	3.27404	1.1971	2.73497	0.00623856	0.0161697
Mp4g09020	7.92239	3.26876	0.828204	3.94681	7.91992e-05	0.000312052
Mp7g04630	377.431	3.26752	0.318474	10.2599	1.06783e-24	2.25083e-23
Mp1g27930	188.848	3.26523	0.228348	14.2994	2.20761e-46	9.58644e-45
Mp5g00690	2129.92	3.26462	0.199424	16.3702	3.12028e-60	1.91414e-58
Mp2g03200	10605.3	3.25004	0.127015	25.5879	2.07936e-144	3.84401e-142
Mpzg00790	9.9467	3.24682	0.908031	3.57567	0.000349335	0.00122536
Mp7g12440	5755.16	3.23315	0.210767	15.3399	4.13913e-53	2.10495e-51
Mp3g10330	22.5448	3.21998	0.986358	3.26452	0.0010965	0.00346103
Mp6g11460	262.992	3.20545	0.211991	15.1207	1.18315e-51	5.88563e-50
Mp5g24230	3716.24	3.20541	0.0932709	34.3666	7.94939e-259	4.53115e-256
Mp2g17800	7.37826	3.20278	1.11074	2.88347	0.00393322	0.0107184
Mpzg00510	43.6803	3.20185	0.615251	5.20413	1.94905e-07	1.17097e-06
Mp6g00400	480.807	3.19914	0.169589	18.8641	2.25226e-79	2.04045e-77
Mp5g01880	1853.47	3.19763	0.186119	17.1805	3.71415e-66	2.57916e-64
Mp2g08840	11.7868	3.19707	0.905894	3.52919	0.000416838	0.00144436
Mp2g06140	1417.82	3.19383	0.131607	24.2678	4.2887e-130	6.66698e-128
Mp2g03850	901.324	3.19282	0.188001	16.983	1.09742e-64	7.46902e-63
Mp2g03090	11.6993	3.19091	0.890798	3.58208	0.000340867	0.00119811
Mp6g16970	546.638	3.18411	0.245159	12.9879	1.43244e-38	5.12977e-37
Mp5g20047	1627.75	3.18048	0.466076	6.82395	8.85684e-12	8.56265e-11
Mp4g21910	17.0378	3.17742	0.714662	4.44605	8.74641e-06	4.10325e-05
Mp8g09300	4294.78	3.17724	0.091621	34.6781	1.68359e-263	1.00137e-260
Mp5g01090	71.8934	3.1763	0.387218	8.20287	2.34705e-16	3.19798e-15
Mp2g25460	25.1005	3.17088	0.503337	6.29973	2.98166e-10	2.53663e-09
Mp5g16480	310.239	3.16793	0.313521	10.1043	5.28488e-24	1.08554e-22
Mp7g17100	5732.77	3.15957	0.119073	26.5346	3.86407e-155	8.95941e-153
Mp3g15910	130.081	3.15633	0.225008	14.0277	1.05564e-44	4.34974e-43
Mp2g10320	15.8275	3.1555	0.857891	3.67821	0.000234875	0.000848229
Mp2g10690	76.5788	3.15174	0.319026	9.87926	5.12101e-23	1.00059e-21
Mp1g27170	1260.17	3.14833	0.10337	30.4568	9.72334e-204	3.59501e-201
Mp4g06810	33.8051	3.14677	0.466253	6.74906	1.48811e-11	1.40881e-10
Mp2g05780	320.597	3.14139	0.754897	4.16135	3.1637e-05	0.000134099
Mp4g16990	9.14037	3.14062	0.933706	3.36361	0.000769302	0.00252073
Mp3g15460	693.224	3.13739	0.169689	18.4891	2.52587e-76	2.10694e-74
Mp7g11420	29.1819	3.1363	0.524416	5.98056	2.22372e-09	1.71255e-08
Mp3g22280	16.7023	3.13302	0.854217	3.66771	0.000244732	0.000881731
Mp4g19380	51.546	3.1329	0.411787	7.60805	2.78267e-14	3.30443e-13
Mp5g13950	3156.91	3.13012	0.107035	29.2439	5.37354e-188	1.83775e-185
Mp5g06100	35.2312	3.12926	0.739048	4.23417	2.29396e-05	9.97818e-05
Mp7g19610	35.6153	3.12415	0.503729	6.20204	5.57364e-10	4.59045e-09
Mp6g03960	3753.96	3.12348	0.214994	14.5282	8.02549e-48	3.64746e-46
Mp8g09770	4245.81	3.12323	0.159841	19.5396	5.05492e-85	4.90435e-83
Mp3g17440	861.549	3.11555	0.258023	12.0747	1.43661e-33	4.30984e-32
Mp6g14710	54.4855	3.1141	0.438965	7.09419	1.30116e-12	1.3495e-11
Mp5g22720	6347.39	3.11229	0.237225	13.1195	2.54486e-39	9.29645e-38
Mp6g10030	1382.65	3.1075	0.13012	23.8819	4.72805e-126	6.95481e-124
Mp1g24650	71.1116	3.10727	0.358359	8.67085	4.28925e-18	6.49081e-17
Mp2g06090	154.713	3.10671	0.340793	9.1161	7.78773e-20	1.28512e-18
Mp7g14660	12333.6	3.10347	0.101772	30.4942	3.11311e-204	1.18298e-201
Mp4g12380	1971.5	3.09978	0.22506	13.7731	3.69921e-43	1.48839e-41
Mp6g04030	985.584	3.09461	0.18349	16.8653	8.09368e-64	5.45426e-62
Mp6g04890	24.1621	3.09207	0.707026	4.37335	1.22353e-05	5.58863e-05
Mp3g18240	9.69612	3.08797	0.935102	3.30228	0.00095901	0.00307747
Mp2g21950	4359.16	3.08636	0.118837	25.9714	1.04287e-148	2.26451e-146
Mp8g17010	348.923	3.08556	0.200064	15.4228	1.14929e-53	5.93292e-52
Mp7g04390	2060.05	3.07869	0.126016	24.4309	8.02594e-132	1.27668e-129
Mp5g17870	1124.84	3.0783	0.132493	23.2336	2.08535e-119	2.88157e-117
Mp1g25130	27.2045	3.07733	0.573476	5.3661	8.04555e-08	5.10734e-07
Mp4g02360	1289.53	3.07162	0.214508	14.3194	1.65607e-46	7.215e-45
Mp3g00900	1752.02	3.07142	0.201294	15.2584	1.44772e-52	7.28117e-51
Mp2g04110	156.784	3.06863	0.240174	12.7767	2.21349e-37	7.57012e-36
Mp3g24930	14.2902	3.06301	0.687262	4.45683	8.31791e-06	3.91835e-05
Mp5g01440	6.3028	3.05858	1.13508	2.6946	0.00704733	0.0179831
Mp3g11880	1998.36	3.04936	0.121128	25.1746	7.6e-140	1.35023e-137
Mp5g00400	2874.04	3.04424	0.123459	24.6579	3.02778e-134	4.93095e-132
Mp1g00760	5.37114	3.0397	1.28705	2.36177	0.018188	0.0413858
Mp2g01800	53.8135	3.03797	0.333154	9.11881	7.59511e-20	1.25484e-18
Mp2g17810	2181.82	3.03546	0.137553	22.0676	6.47777e-108	8.28185e-106
Mp3g03110	12.207	3.0327	0.80042	3.78889	0.000151321	0.000567298
Mp1g20770	17.2177	3.03174	0.866681	3.4981	0.000468586	0.00160537
Mp6g08510	16.6722	3.03086	0.771247	3.92982	8.50111e-05	0.000333224
Mp6g15700	452.446	3.02333	0.252744	11.962	5.61714e-33	1.63495e-31
Mp1g23000	3715.5	3.0114	0.188032	16.0154	9.97801e-58	5.85833e-56
Mp5g12250	13.3773	3.01005	0.726458	4.14347	3.42094e-05	0.00014444
Mp4g20920	45.2702	3.00574	0.465843	6.45225	1.102e-10	9.70102e-10
Mp4g12220	5.40885	3.00551	1.31558	2.28455	0.0223392	0.0496103
Mp3g01720	10.4186	3.00378	1.00053	3.0022	0.00268033	0.00765169
Mp8g13290	8.80754	3.00134	0.991173	3.02807	0.00246117	0.00710763
Mp3g04290	11.5075	2.99671	0.81275	3.68713	0.000226802	0.000821458
Mp1g00240	29.9819	2.99249	0.502703	5.95279	2.63608e-09	2.01237e-08
Mp4g05020	253.273	2.9903	0.237487	12.5914	2.35399e-36	7.68558e-35
Mp2g12230	14.8109	2.97629	0.772934	3.85063	0.000117813	0.000450947
Mp3g08000	5.87097	2.97565	1.14601	2.59654	0.00941675	0.0232613
Mp1g02940	33.448	2.97495	0.47271	6.29338	3.10624e-10	2.6328e-09
Mp2g01660	10.1626	2.97184	1.10443	2.69084	0.00712723	0.0181667
Mp5g19880	3114.76	2.9637	0.652736	4.54043	5.614e-06	2.71281e-05
Mp2g08350	31303.2	2.95856	0.115296	25.6606	3.22072e-145	6.2942e-143
Mp1g28000	978.96	2.95418	0.197287	14.974	1.0854e-50	5.24674e-49
Mp8g14450	159.844	2.95382	0.293267	10.0721	7.34044e-24	1.4943e-22
Mp4g06300	1489.63	2.94545	0.157565	18.6935	5.59131e-78	4.87192e-76
Mp7g01000	5408.12	2.94231	0.149909	19.6272	9.04986e-86	8.97116e-84
Mp6g03890	319.867	2.94068	0.829398	3.54556	0.000391786	0.00136378
Mp4g12490	1780.48	2.93788	0.142167	20.665	7.14841e-95	8.21766e-93
Mp3g11820	36.6845	2.93636	0.467653	6.27893	3.409e-10	2.88049e-09
Mp6g14720	502.71	2.934	0.30544	9.60584	7.55402e-22	1.3871e-20
Mp4g23240	8.41421	2.93163	0.854787	3.42967	0.00060432	0.00202575
Mp3g10670	21.1972	2.92551	0.644853	4.53671	5.71393e-06	2.75817e-05
Mp2g07800	27.8108	2.92297	0.689967	4.23639	2.27139e-05	9.8926e-05
Mp2g19460	295.618	2.91921	0.271568	10.7495	5.95948e-27	1.37945e-25
Mp1g04650	2668.45	2.91368	0.247652	11.7652	5.89744e-32	1.64647e-30
Mp1g28530	1499.93	2.91348	0.120783	24.1215	1.48763e-128	2.2866e-126
Mp4g09410	367.01	2.90586	0.311785	9.3201	1.16235e-20	2.0077e-19
Mp3g09820	2680.89	2.90186	0.113046	25.6697	2.54597e-145	5.04765e-143
Mp6g05270	1693.27	2.89985	0.116552	24.8803	1.21635e-136	2.07996e-134
Mp4g22410	29.9373	2.89898	0.450073	6.44114	1.18581e-10	1.04254e-09
Mp3g08760	5.32792	2.89344	1.15988	2.49461	0.0126095	0.0301044
Mp2g01920	7.97121	2.89171	1.06057	2.72657	0.00639965	0.0165339
Mp5g21500	14.3952	2.88868	1.14683	2.51884	0.0117741	0.0283125
Mp6g08840	19.1211	2.88528	0.674999	4.2745	1.91566e-05	8.44547e-05
Mp4g03880	8.04033	2.8834	0.893162	3.2283	0.00124526	0.00386971
Mp2g01860	1865.62	2.88235	0.145927	19.7519	7.7197e-87	7.94026e-85
Mp5g04750	8.08712	2.8798	0.987472	2.91634	0.00354168	0.00975443
Mp1g27810	115.718	2.8757	0.354678	8.10794	5.14865e-16	6.83158e-15
Mp5g17990	953.244	2.87447	0.220799	13.0185	9.60426e-39	3.45753e-37
Mp3g19340	33.5852	2.86441	0.624816	4.58441	4.55279e-06	2.24037e-05
Mp7g08880	6.76707	2.8638	0.86283	3.31908	0.00090314	0.00290979
Mp1g12280	6.26333	2.85814	0.958441	2.98207	0.00286305	0.00811069
Mp8g09270	24.5724	2.85786	0.577255	4.95077	7.39185e-07	4.12569e-06
Mp5g12450	10.4408	2.85378	0.913962	3.12243	0.00179363	0.0053809
Mp8g13340	6.65303	2.84457	1.10795	2.56743	0.0102457	0.02506
Mp7g19680	22.4962	2.84353	0.497288	5.71807	1.07741e-08	7.66853e-08
Mp1g24970	17.9703	2.84089	0.666873	4.26002	2.04407e-05	8.96248e-05
Mp1g27990	58.5162	2.8279	0.431397	6.55521	5.55626e-11	5.01052e-10
Mp6g03030	166.236	2.82767	0.269072	10.509	7.85362e-26	1.72175e-24
Mp4g08100	5.86833	2.82647	1.1459	2.4666	0.0136402	0.0322555
Mp3g06320	1822.72	2.82627	0.155056	18.2274	3.12816e-74	2.51725e-72
Mp7g10170	5077.37	2.82239	0.119619	23.5947	4.36366e-123	6.21821e-121
Mp4g16190	13.0726	2.81442	0.800468	3.51597	0.000438155	0.00151096
Mp6g07400	29.5366	2.81297	0.572	4.91778	8.75296e-07	4.83995e-06
Mp1g15990	6999.98	2.81239	0.233016	12.0695	1.531e-33	4.58294e-32
Mp8g16770	32.044	2.81067	0.449639	6.25095	4.07974e-10	3.4135e-09
Mp1g02080	25.0925	2.8097	0.622895	4.51071	6.46118e-06	3.09052e-05
Mp3g21780	3551.71	2.80702	0.170894	16.4255	1.25717e-60	7.74686e-59
Mp8g09690	8.12128	2.80059	1.13925	2.45828	0.0139605	0.0329332
Mp6g06330	10.1924	2.80036	0.910916	3.07422	0.00211052	0.00620901
Mp8g11690	30.2875	2.79186	0.518331	5.38626	7.19398e-08	4.59448e-07
Mp5g16220	415.508	2.79048	0.611064	4.56658	4.95734e-06	2.42115e-05
Mp4g20680	368.621	2.78474	0.246871	11.2801	1.64492e-29	4.2298e-28
Mp7g14930	2324.1	2.78473	0.595023	4.68004	2.86823e-06	1.45864e-05
Mp2g03110	29.9679	2.78151	0.460461	6.04069	1.53456e-09	1.20648e-08
Mp5g14810	11599.7	2.78141	0.175204	15.8753	9.39503e-57	5.28905e-55
Mp6g20300	40.2319	2.77362	0.435946	6.36229	1.98768e-10	1.71555e-09
Mp4g15940	4648.27	2.77025	0.108063	25.6355	6.14031e-145	1.18309e-142
Mp4g16980	34.37	2.76851	0.4333	6.38936	1.66583e-10	1.44781e-09
Mp1g17670	488.22	2.76737	0.165954	16.6755	1.97387e-62	1.29199e-60
Mp1g05780	4504.93	2.76666	0.158442	17.4616	2.81029e-68	2.02341e-66
Mp7g06980	834.537	2.75947	0.15617	17.6696	7.18616e-70	5.43131e-68
Mp3g07330	16.8682	2.75715	0.698933	3.9448	7.98653e-05	0.000314405
Mp4g05310	27.6123	2.75332	0.575461	4.78455	1.71373e-06	9.05519e-06
Mp4g09760	345.192	2.75196	0.176305	15.6091	6.30799e-55	3.37083e-53
Mp7g08250	11.7993	2.74767	0.887326	3.09657	0.00195774	0.005807
Mp7g01010	9.50341	2.74583	1.04598	2.62512	0.00866173	0.0216021
Mp3g08970	54.5656	2.74335	0.390405	7.02694	2.11116e-12	2.15367e-11
Mp2g21590	34.6235	2.73688	0.578619	4.73003	2.2449e-06	1.16283e-05
Mp2g04610	8633.34	2.73548	0.217195	12.5946	2.2616e-36	7.40162e-35
Mp6g07710	29.7728	2.73296	0.515422	5.30238	1.14304e-07	7.11087e-07
Mp3g07140	1976.48	2.73252	0.119091	22.9448	1.66237e-116	2.20788e-114
Mp2g05890	1142.68	2.7323	0.194409	14.0544	7.24279e-45	3.00247e-43
Mp8g02600	192.803	2.71817	0.190612	14.2603	3.87055e-46	1.65985e-44
Mp6g14200	1173.08	2.71625	0.171014	15.8832	8.28198e-57	4.70114e-55
Mp1g24480	12.2075	2.715	0.701801	3.86862	0.000109452	0.000421064
Mp2g13990	204.044	2.71038	0.227628	11.9071	1.08713e-32	3.13092e-31
Mp5g16520	231.806	2.70929	0.297858	9.09588	9.38214e-20	1.54079e-18
Mp2g01610	8.71197	2.70187	1.11717	2.4185	0.0155848	0.0362217
Mp4g02770	49.8368	2.69528	0.409571	6.58075	4.6807e-11	4.24897e-10
Mp4g03920	34.9869	2.69345	0.430698	6.2537	4.00848e-10	3.35799e-09
Mp7g14780	362.549	2.6879	0.189151	14.2104	7.89982e-46	3.34032e-44
Mp8g01140	688.092	2.68102	0.165022	16.2464	2.36711e-59	1.42652e-57
Mp1g27140	80.2709	2.67501	0.479897	5.57414	2.48753e-08	1.68713e-07
Mp3g04300	2016.96	2.67323	0.145575	18.3633	2.58471e-75	2.10469e-73
Mp4g13980	2100.86	2.66965	0.161784	16.5013	3.5915e-61	2.24346e-59
Mp5g04040	635.905	2.6639	0.153808	17.3196	3.34848e-67	2.37343e-65
Mp4g10760	20.0026	2.66291	0.800531	3.32643	0.000879668	0.00284105
Mp5g02760	21.0138	2.65737	0.520713	5.10333	3.33726e-07	1.94851e-06
Mp7g02030	17.8741	2.65239	0.585459	4.53045	5.88591e-06	2.83818e-05
Mp7g11410	375.677	2.64584	0.152183	17.3859	1.05573e-67	7.52208e-66
Mp2g15510	673.061	2.64533	0.206723	12.7965	1.71539e-37	5.91096e-36
Mp6g11580	12.9645	2.63896	0.721906	3.65555	0.000256633	0.000921453
Mp5g22410	9.14229	2.6295	1.07264	2.45142	0.0142294	0.0334983
Mp6g02130	619.293	2.62894	0.800694	3.28333	0.00102589	0.00326377
Mp5g05680	10.2897	2.62827	0.948101	2.77214	0.00556896	0.0146141
Mp7g02880	8.04501	2.62772	0.898444	2.92475	0.00344737	0.00952919
Mp5g16240	186.395	2.62705	0.612048	4.29222	1.76893e-05	7.83644e-05
Mp5g06120	70.4714	2.62476	0.405557	6.47199	9.67208e-11	8.5419e-10
Mp5g24180	32.8823	2.62416	0.549765	4.77323	1.81293e-06	9.5278e-06
Mp6g13680	1700.96	2.62179	0.145836	17.9776	2.91938e-72	2.30851e-70
Mp5g17970	95.157	2.61996	0.257009	10.194	2.10832e-24	4.38325e-23
Mp4g23200	10.1844	2.61675	0.840294	3.11409	0.00184511	0.00551597
Mp3g10530	201.493	2.61362	0.263946	9.90208	4.07718e-23	8.01376e-22
Mp3g15340	11.8688	2.60082	0.751564	3.46054	0.000539088	0.00182724
Mp6g18930	33.5016	2.60022	0.438062	5.93574	2.92527e-09	2.22321e-08
Mp4g02400	1523.77	2.59536	0.125169	20.7348	1.68165e-95	1.94958e-93
Mp6g04300	11.9027	2.59361	0.791802	3.27557	0.00105448	0.00334228
Mp7g19390	949.752	2.59216	0.591855	4.37972	1.18831e-05	5.44046e-05
Mp5g09200	11.7473	2.5883	0.747023	3.46483	0.000530576	0.00180017
Mp8g02910	395.219	2.58462	0.232976	11.0939	1.34231e-28	3.32058e-27
Mp4g02710	149.838	2.58404	0.292674	8.82908	1.05538e-18	1.66141e-17
Mp3g09750	94.929	2.57958	0.455174	5.66723	1.45121e-08	1.01756e-07
Mp5g18940	3140.15	2.57947	0.215455	11.9722	4.96908e-33	1.4494e-31
Mp4g10300	52.9899	2.57795	0.383486	6.72242	1.78736e-11	1.68048e-10
Mp7g01350	454.55	2.57631	0.240702	10.7033	9.81974e-27	2.2265e-25
Mp1g02090	84.3131	2.57555	0.445153	5.78577	7.2181e-09	5.24953e-08
Mp4g22380	5315.76	2.57453	0.104141	24.7217	6.25648e-135	1.04376e-132
Mp4g18370	2304.84	2.57294	0.366462	7.02101	2.20264e-12	2.24531e-11
Mp6g19360	546.684	2.56642	0.167154	15.3536	3.34923e-53	1.70961e-51
Mp5g19790	924.211	2.5651	0.170171	15.0737	2.41381e-51	1.19209e-49
Mp2g09210	8268.76	2.56453	0.137068	18.7099	4.11393e-78	3.6076e-76
Mp3g06720	16.1594	2.56178	0.692084	3.70155	0.000214283	0.000779418
Mp7g03410	1752.17	2.55943	0.162959	15.7059	1.37706e-55	7.56553e-54
Mp7g08740	39.8332	2.55873	0.364964	7.01091	2.36776e-12	2.40111e-11
Mp2g02640	3032.52	2.55201	0.099702	25.5964	1.67456e-144	3.13809e-142
Mp2g12920	874.875	2.55157	0.142711	17.8792	1.71166e-71	1.33803e-69
Mp7g05480	195.905	2.55079	0.249344	10.23	1.45477e-24	3.04301e-23
Mp2g01820	62.9976	2.54825	0.345306	7.37968	1.58665e-13	1.77331e-12
Mp6g14520	12608.3	2.54014	0.363758	6.98305	2.88849e-12	2.90762e-11
Mp2g08260	415.06	2.53912	0.200864	12.641	1.25455e-36	4.14548e-35
Mp6g20900	11.725	2.53803	0.705431	3.59784	0.000320873	0.00113279
Mp8g16390	81.9649	2.5354	0.281825	8.99634	2.33369e-19	3.75586e-18
Mp5g12260	2102.21	2.53512	0.627784	4.0382	5.38633e-05	0.000218975
Mp1g28430	19.6427	2.53379	0.605887	4.18195	2.89013e-05	0.000123361
Mp5g07290	30.0217	2.53285	0.473122	5.35348	8.62785e-08	5.44665e-07
Mp2g05490	8.96568	2.53281	0.924611	2.73933	0.00615652	0.0159969
Mp1g28940	2527.62	2.53132	0.410581	6.16521	7.0388e-10	5.71798e-09
Mp6g10900	322.353	2.52585	0.256949	9.83017	8.34793e-23	1.60618e-21
Mp8g18310	18.049	2.5241	0.5968	4.22939	2.34326e-05	0.0001017
Mp5g19700	5.22162	2.52321	1.10061	2.29256	0.0218734	0.0486628
Mp3g10290	8.86587	2.52039	0.833967	3.02217	0.00250973	0.00722042
Mp7g03860	157.817	2.51638	0.231197	10.8842	1.37149e-27	3.26296e-26
Mp7g05080	2859.72	2.5163	0.217899	11.548	7.5554e-31	2.04265e-29
Mp5g15630	6683.17	2.51329	0.152051	16.5292	2.25949e-61	1.43101e-59
Mp4g17820	324.63	2.51163	0.786139	3.19489	0.00139885	0.00430221
Mp8g08550	53.6671	2.50936	0.374835	6.69459	2.16281e-11	2.01823e-10
Mp1g26670	46.1794	2.50494	0.458153	5.46747	4.56504e-08	2.99519e-07
Mp4g08600	16.0757	2.50384	0.672743	3.72183	0.000197785	0.000724418
Mp8g06920	41.1465	2.50004	0.4424	5.65108	1.59439e-08	1.10999e-07
Mp4g22970	17.4185	2.49758	0.53621	4.65783	3.19554e-06	1.60835e-05
Mp3g17580	2081.91	2.49243	0.169144	14.7356	3.81047e-49	1.77908e-47
Mp4g16020	152.85	2.49047	0.238392	10.447	1.51307e-25	3.30125e-24
Mp1g29590	67.0778	2.48874	0.440808	5.64586	1.64356e-08	1.14189e-07
Mp2g16060	12441.8	2.48796	0.146006	17.0401	4.13849e-65	2.83073e-63
Mp2g08940	693.913	2.48564	0.134052	18.5423	9.41101e-77	7.94707e-75
Mp5g21770	10084.4	2.48302	0.187265	13.2594	3.98049e-40	1.4797e-38
Mp5g21870	3477.04	2.48207	0.140161	17.7087	3.59116e-70	2.75995e-68
Mp2g20850	10.0011	2.47803	0.777142	3.18864	0.00142944	0.00438684
Mp2g03130	12.1544	2.47765	0.825541	3.00125	0.00268875	0.00767252
Mp3g13280	153.839	2.47594	0.239137	10.3536	4.02927e-25	8.68037e-24
Mp7g18500	4759.66	2.47318	0.134241	18.4234	8.52707e-76	7.06972e-74
Mp8g14930	62.756	2.4707	0.368785	6.69955	2.09062e-11	1.95353e-10
Mp3g15690	60.0661	2.46703	0.322358	7.65306	1.96256e-14	2.35507e-13
Mp7g02080	8.99618	2.46314	0.809696	3.04206	0.00234966	0.00682449
Mp3g24120	354.261	2.46269	0.215939	11.4046	3.96708e-30	1.04365e-28
Mp2g20590	186.125	2.46227	0.298777	8.24115	1.7056e-16	2.35208e-15
Mp6g16390	1447.09	2.45966	0.155962	15.7709	4.9377e-56	2.73473e-54
Mp2g23340	8.10815	2.45892	0.998124	2.46355	0.013757	0.032498
Mp3g12930	672.384	2.45888	0.128828	19.0866	3.26573e-81	3.0186e-79
Mp5g16490	18.0352	2.4576	0.54289	4.52689	5.98573e-06	2.88428e-05
Mp3g06970	19.4938	2.45698	0.74857	3.28223	0.00102991	0.00327502
Mp2g23300	12.5841	2.45255	1.02142	2.40111	0.0163454	0.0377392
Mp4g07960	22.0105	2.45127	0.596757	4.10765	3.99712e-05	0.000166188
Mp7g16230	2534.57	2.44733	0.111538	21.9417	1.03936e-106	1.29259e-104
Mp4g19730	568.262	2.43575	0.141068	17.2665	8.4135e-67	5.93282e-65
Mp2g03470	261.591	2.428	0.365872	6.63621	3.21845e-11	2.96288e-10
Mp5g08800	38.5635	2.42346	0.41262	5.87333	4.27119e-09	3.19464e-08
Mp5g15820	1941.38	2.42142	0.225798	10.7238	7.86825e-27	1.806e-25
Mp3g03220	2115.29	2.42105	0.119763	20.2153	7.18494e-91	7.80079e-89
Mp2g10330	398.008	2.42061	0.522579	4.63205	3.6207e-06	1.80903e-05
Mp4g22650	37.2439	2.41737	0.566857	4.26452	2.00331e-05	8.80351e-05
Mp5g11060	69.6007	2.41496	0.387557	6.23124	4.6277e-10	3.84144e-09
Mp2g17690	11.6408	2.4086	0.782529	3.07797	0.00208418	0.00613975
Mp7g05070	40.0431	2.40834	0.492986	4.88521	1.03318e-06	5.65523e-06
Mp4g14080	1589.67	2.40616	0.141192	17.0418	4.02328e-65	2.76575e-63
Mp2g10970	38.4188	2.40543	0.407841	5.89797	3.68008e-09	2.77222e-08
Mp7g13390	12149.3	2.40356	0.16531	14.5397	6.78656e-48	3.09467e-46
Mp7g11540	1808.31	2.40103	0.447464	5.36585	8.05673e-08	5.11206e-07
Mp3g09560	174.581	2.40038	0.20342	11.8001	3.89829e-32	1.10183e-30
Mp3g19570	2010.68	2.39864	0.134407	17.8461	3.10088e-71	2.41023e-69
Mp2g05880	34.762	2.39666	0.451727	5.30556	1.12326e-07	6.99737e-07
Mp7g02460	998.927	2.39639	0.116003	20.658	8.27363e-95	9.43194e-93
Mp1g02885	814.618	2.39597	0.213998	11.1962	4.25464e-29	1.06795e-27
Mp5g03150	45.3136	2.38946	0.367096	6.5091	7.56048e-11	6.74432e-10
Mp1g13960	10.3967	2.38653	0.827739	2.88319	0.00393669	0.0107257
Mp2g00900	12.9671	2.3839	0.821323	2.90252	0.00370176	0.0101503
Mp2g01630	22.0045	2.38224	0.574606	4.14587	3.3852e-05	0.000142975
Mp7g16650	627.465	2.38065	0.178243	13.3562	1.09005e-40	4.13072e-39
Mp5g16470	312.688	2.37328	0.257773	9.20687	3.35784e-20	5.64315e-19
Mp4g23040	382.311	2.37281	0.164706	14.4064	4.71822e-47	2.10245e-45
Mp5g17300	3037.37	2.37129	0.186028	12.7469	3.24278e-37	1.10077e-35
Mp1g27940	152.921	2.37077	0.256075	9.2581	2.08111e-20	3.52782e-19
Mp5g03450	36.7857	2.37045	0.37462	6.32761	2.48982e-10	2.13146e-09
Mp5g16090	2239.07	2.36969	0.143201	16.5479	1.65652e-61	1.05894e-59
Mp7g09790	14.29	2.36847	0.779252	3.03942	0.00237036	0.00687292
Mp7g05050	5485.23	2.36679	0.161155	14.6864	7.88273e-49	3.66788e-47
Mp3g20700	224.123	2.3649	0.615041	3.84511	0.000120498	0.000460194
Mp3g02840	17.4357	2.36482	0.583117	4.05548	5.00317e-05	0.000204648
Mp3g02800	15.2512	2.36432	0.727339	3.25064	0.00115144	0.00361112
Mp6g16430	4998.22	2.36296	0.087768	26.9228	1.18944e-159	2.85465e-157
Mp4g11750	10.3632	2.36153	0.91437	2.58268	0.00980349	0.0241295
Mp4g01810	12.7098	2.36084	0.804082	2.93607	0.003324	0.00923858
Mp7g14450	3852.14	2.36081	0.115423	20.4535	5.59611e-93	6.27498e-91
Mp6g18000	2965.62	2.35703	0.181047	13.0189	9.5541e-39	3.44855e-37
Mp4g08360	36.2191	2.35686	0.361018	6.52836	6.64926e-11	5.9608e-10
Mp1g27050	703.743	2.35306	0.21259	11.0686	1.78194e-28	4.38434e-27
Mp2g17680	2658.04	2.35179	0.129393	18.1755	8.07553e-74	6.46042e-72
Mp4g11910	16084.3	2.35154	0.122838	19.1434	1.09817e-81	1.02897e-79
Mp6g03430	5328.29	2.34895	0.158019	14.865	5.56221e-50	2.64205e-48
Mp5g06630	9.95889	2.34446	0.784446	2.98869	0.00280179	0.00796188
Mp8g13970	48.2742	2.3439	0.40916	5.72856	1.01286e-08	7.23172e-08
Mp2g10130	62.216	2.34362	0.286108	8.19138	2.58241e-16	3.51166e-15
Mp4g08320	790.855	2.34303	0.157681	14.8593	6.05156e-50	2.86454e-48
Mp5g21680	4092.36	2.33452	0.619094	3.77088	0.000162676	0.000605882
Mp3g10210	214.764	2.33239	0.389007	5.99576	2.02537e-09	1.56537e-08
Mp5g03680	16.7319	2.33073	0.590823	3.94488	7.98389e-05	0.000314391
Mp3g20710	20.6656	2.33036	0.587051	3.96961	7.19904e-05	0.000286454
Mp3g03090	1131.33	2.32735	0.150002	15.5155	2.72563e-54	1.42315e-52
Mp8g01830	426.212	2.32645	0.199189	11.6796	1.62028e-31	4.46883e-30
Mp4g05490	8723.8	2.32557	0.11267	20.6405	1.18759e-94	1.34267e-92
Mp2g06680	1203.08	2.32316	0.268602	8.64909	5.19135e-18	7.80414e-17
Mp7g17980	261.484	2.3183	0.222961	10.3978	2.53718e-25	5.51805e-24
Mp6g10780	10.1024	2.31432	0.94264	2.45514	0.0140829	0.0331875
Mp4g22500	7324.53	2.31389	0.10897	21.2342	4.61207e-100	5.43906e-98
Mp7g00230	9.95224	2.31112	0.70819	3.26343	0.00110074	0.00347201
Mp6g01910	54.172	2.31095	0.558621	4.13689	3.52047e-05	0.000148322
Mp4g08370	42.9492	2.3097	0.456838	5.05585	4.28476e-07	2.46284e-06
Mp1g08850	48.8715	2.30806	0.329962	6.99492	2.65408e-12	2.67756e-11
Mp5g22310	9.97324	2.30574	0.928202	2.48409	0.0129883	0.0309063
Mp2g14590	631.173	2.2974	0.184676	12.4401	1.58238e-35	5.02251e-34
Mp1g19150	67.8833	2.29635	0.302867	7.58204	3.40154e-14	4.01839e-13
Mp6g19470	18349	2.29519	0.12362	18.5664	6.00577e-77	5.10304e-75
Mp6g10320	8.81506	2.29496	0.874676	2.62378	0.00869595	0.0216647
Mp8g01160	5700.7	2.29109	0.0801169	28.5969	7.34739e-180	2.3375e-177
Mp6g02560	659.793	2.28092	0.232724	9.80098	1.11496e-22	2.13922e-21
Mp1g04960	19.9453	2.27883	0.868272	2.62455	0.00867627	0.0216235
Mp7g00260	15.9863	2.27317	0.563799	4.03189	5.53305e-05	0.000224539
Mp3g25090	794.298	2.27287	0.1912	11.8874	1.37582e-32	3.9375e-31
Mpzg00340	43.9984	2.2677	0.432464	5.24367	1.57414e-07	9.62209e-07
Mp8g16190	8.8461	2.26756	0.855162	2.65161	0.00801081	0.0201782
Mp3g17430	21118.7	2.26506	0.0808566	28.0132	1.12094e-172	3.33358e-170
Mp3g20300	905.288	2.26493	0.144634	15.6597	2.85315e-55	1.54885e-53
Mp2g05080	97.4263	2.26487	0.364521	6.21327	5.18928e-10	4.28939e-09
Mp5g20043	916.659	2.26388	0.241341	9.38042	6.57089e-21	1.14949e-19
Mp3g19630	22.6447	2.26218	0.586658	3.85605	0.000115234	0.000441569
Mp2g09970	36.2794	2.26198	0.40368	5.60341	2.10178e-08	1.43978e-07
Mp8g17480	11.0405	2.261	0.848175	2.66572	0.00768242	0.0194477
Mp5g05770	27.4826	2.26006	0.574481	3.93409	8.35126e-05	0.000327914
Mp8g15790	39.8109	2.25996	0.389894	5.79634	6.7778e-09	4.94244e-08
Mp5g23550	40.2917	2.25758	0.367965	6.13532	8.49884e-10	6.85924e-09
Mp1g26760	21.9976	2.25092	0.591994	3.80226	0.000143379	0.000540339
Mp4g08740	81.6351	2.25038	0.326635	6.88957	5.5961e-12	5.49173e-11
Mp5g04900	145.886	2.25015	0.278993	8.06524	7.30916e-16	9.65148e-15
Mp8g05060	465.517	2.24995	0.300578	7.48542	7.13171e-14	8.19158e-13
Mp2g16410	666.476	2.24962	0.141709	15.8749	9.44866e-57	5.29745e-55
Mp2g20980	28.5425	2.24501	0.521767	4.30271	1.68723e-05	7.50124e-05
Mp4g09990	7.34453	2.24411	0.948756	2.36532	0.0180147	0.0410666
Mp5g23660	1139.94	2.24095	0.127225	17.6141	1.92045e-69	1.42782e-67
Mp5g03090	406.466	2.23814	0.226999	9.8597	6.22379e-23	1.20768e-21
Mp1g26440	1370.94	2.23506	0.1278	17.4887	1.74643e-68	1.26409e-66
Mp2g13400	2628.57	2.23359	0.0968536	23.0615	1.12854e-117	1.52855e-115
Mp8g08370	132.015	2.23036	0.320912	6.95009	3.65055e-12	3.64256e-11
Mp6g06020	123.398	2.22558	0.321586	6.92062	4.49677e-12	4.45122e-11
Mp4g11060	12.0848	2.22381	0.763846	2.91133	0.00359898	0.00988833
Mp2g21800	7194.02	2.22104	0.103087	21.5452	5.8678e-103	7.23167e-101
Mp3g08180	14.3125	2.21998	0.581922	3.81492	0.000136228	0.000515089
Mp1g08900	1314.71	2.21286	0.113243	19.5408	4.94183e-85	4.82887e-83
Mp7g07280	494.592	2.21237	0.143436	15.4241	1.12755e-53	5.84275e-52
Mp7g06960	4328.29	2.20943	0.127998	17.2614	9.19093e-67	6.44779e-65
Mp7g15460	532.057	2.20897	0.194838	11.3375	8.56008e-30	2.23051e-28
Mp4g09030	28.4901	2.20533	0.556661	3.96172	7.44128e-05	0.000295234
Mp8g00820	9.5416	2.20147	0.728469	3.02205	0.0025107	0.0072217
Mp3g00890	41.3861	2.20076	0.40467	5.43841	5.37574e-08	3.48201e-07
Mp8g16120	4187.28	2.19877	0.195428	11.2511	2.28775e-29	5.80637e-28
Mp1g03370	21.6668	2.19342	0.592477	3.70211	0.000213812	0.000777913
Mp6g02620	515.906	2.19274	0.179984	12.183	3.83035e-34	1.17487e-32
Mp8g14150	45.4844	2.19137	0.377679	5.80222	6.54443e-09	4.78247e-08
Mp5g05830	457.205	2.18566	0.221203	9.88078	5.04392e-23	9.87136e-22
Mp3g01840	3472.92	2.18301	0.139297	15.6717	2.36253e-55	1.29278e-53
Mp4g20700	37.3514	2.17862	0.515007	4.23028	2.33406e-05	0.000101333
Mp5g19050	18.6694	2.17784	0.607034	3.58768	0.000333638	0.00117505
Mp5g07660	1449.04	2.17703	0.151248	14.3938	5.66032e-47	2.51406e-45
Mp6g20670	22.3096	2.175	0.484138	4.49253	7.03809e-06	3.35591e-05
Mp2g17420	18854.6	2.17493	0.172438	12.6129	1.79299e-36	5.88204e-35
Mp2g24970	775.883	2.16765	0.200292	10.8225	2.69416e-27	6.33267e-26
Mp8g02170	31.3148	2.16685	0.453054	4.78275	1.72912e-06	9.1224e-06
Mp3g09280	13.5613	2.16565	0.729217	2.96983	0.00297961	0.00839741
Mp1g19820	1912.53	2.16292	0.107223	20.1721	1.72186e-90	1.85473e-88
Mp1g21830	45.0124	2.16283	0.404276	5.34988	8.80104e-08	5.54065e-07
Mp7g06550	994.428	2.16194	0.208764	10.3559	3.93368e-25	8.48781e-24
Mp1g19650	12790.9	2.16158	0.116156	18.6093	2.69974e-77	2.3228e-75
Mp3g10910	1736.95	2.16152	0.126488	17.0887	1.80084e-65	1.24422e-63
Mp6g05090	34.6065	2.15873	0.428906	5.0331	4.82621e-07	2.75668e-06
Mp7g18420	3158.76	2.14992	0.154946	13.8753	8.93843e-44	3.62842e-42
Mp4g01210	1548.64	2.14677	0.114614	18.7305	2.79481e-78	2.46665e-76
Mp8g08710	503.473	2.14593	0.548106	3.91517	9.03394e-05	0.000352092
Mp6g11110	33.333	2.14444	0.485233	4.41941	9.89699e-06	4.60043e-05
Mp1g03120	9895.22	2.14067	0.177596	12.0536	1.85682e-33	5.52203e-32
Mp1g27960	453.686	2.13942	0.201622	10.611	2.6482e-26	5.90023e-25
Mp8g10560	9103.85	2.13811	0.138578	15.4289	1.04592e-53	5.4404e-52
Mp4g23410	6122.56	2.13734	0.0879689	24.2966	2.12989e-130	3.34907e-128
Mp2g19350	1028.47	2.13596	0.165661	12.8936	4.89079e-38	1.72438e-36
Mp7g17110	666.789	2.13569	0.147398	14.4892	1.41693e-47	6.41842e-46
Mp5g04190	94.7461	2.1348	0.325774	6.55302	5.63863e-11	5.08145e-10
Mp1g14710	683.542	2.13417	0.133465	15.9905	1.48905e-57	8.63144e-56
Mp8g02200	39.7404	2.13343	0.556283	3.83516	0.000125485	0.00047777
Mp8g05960	10.1658	2.13272	0.7509	2.84022	0.00450824	0.0120998
Mp3g23840	2323.64	2.13197	0.518873	4.10884	3.97651e-05	0.000165446
Mp8g16410	278.965	2.12716	0.183128	11.6157	3.43103e-31	9.4061e-30
Mp6g15900	7.58385	2.1263	0.797953	2.66469	0.00770589	0.0194999
Mp7g13860	7587.15	2.12449	0.0811964	26.1648	6.68974e-151	1.47606e-148
Mp1g04910	2104.39	2.12403	0.15031	14.131	2.44723e-45	1.02379e-43
Mp7g10570	31.5864	2.1237	0.437866	4.85012	1.23389e-06	6.6718e-06
Mp4g21050	1314.99	2.12289	0.144659	14.6751	9.30483e-49	4.31492e-47
Mp1g03210	1581.37	2.12254	0.113081	18.7701	1.32528e-78	1.17726e-76
Mp1g25940	26.6206	2.12238	0.534312	3.97218	7.12167e-05	0.000283706
Mp7g04240	560.34	2.12081	0.479986	4.41849	9.93932e-06	4.61854e-05
Mp7g00730	2314.96	2.11853	0.0773033	27.4054	2.36372e-165	6.46714e-163
Mp4g06390	718.347	2.11399	0.238535	8.86242	7.82944e-19	1.2368e-17
Mp1g23070	158.174	2.11396	0.231651	9.12561	7.13346e-20	1.18143e-18
Mp3g12890	9.42578	2.11366	0.772113	2.7375	0.00619072	0.016067
Mp6g16340	39.4561	2.11252	0.401871	5.25672	1.4665e-07	8.98822e-07
Mp5g24120	151.224	2.11141	0.35838	5.89154	3.82607e-09	2.87428e-08
Mp3g07420	64.8327	2.1113	0.526827	4.00758	6.13439e-05	0.000246601
Mp5g15940	15697.6	2.11112	0.110161	19.164	7.40036e-82	6.98186e-80
Mp7g05240	56.3848	2.10688	0.352698	5.97361	2.32063e-09	1.7825e-08
Mp6g06230	528.337	2.10539	0.267767	7.86279	3.75672e-15	4.74532e-14
Mp7g13280	57.6063	2.10268	0.37337	5.63164	1.78507e-08	1.23207e-07
Mp5g08770	673.109	2.10241	0.280931	7.48372	7.22456e-14	8.29128e-13
Mp5g21830	91.949	2.10192	0.32441	6.47922	9.22008e-11	8.15852e-10
Mp3g13340	370.302	2.1004	0.15816	13.2803	3.01324e-40	1.12935e-38
Mp2g00690	58.2368	2.09767	0.447678	4.68567	2.7904e-06	1.42382e-05
Mp5g15290	847.886	2.09395	0.193523	10.8202	2.76303e-27	6.4834e-26
Mp6g04720	8.53405	2.08873	0.806491	2.58989	0.00960055	0.0236811
Mp1g12540	4950.3	2.08573	0.0730341	28.5583	2.2134e-179	6.88166e-177
Mp6g16990	1025.87	2.08304	0.142289	14.6395	1.57265e-48	7.26817e-47
Mp2g07700	91.0665	2.08237	0.337502	6.16994	6.83155e-10	5.55977e-09
Mp7g09780	2046.05	2.08185	0.118372	17.5874	3.07884e-69	2.26444e-67
Mp7g01120	3412.61	2.08023	0.103343	20.1294	4.07775e-90	4.32432e-88
Mp6g06540	1370.02	2.07513	0.175493	11.8246	2.91355e-32	8.28634e-31
Mp5g03900	4188.53	2.07418	0.133556	15.5304	2.15982e-54	1.1364e-52
Mp8g06210	104.287	2.07226	0.42614	4.86287	1.15695e-06	6.28804e-06
Mp7g07400	411.719	2.06994	0.148293	13.9585	2.7923e-44	1.14367e-42
Mp6g15920	1380.02	2.06467	0.104912	19.6799	3.20364e-86	3.24636e-84
Mp3g10150	52.2504	2.06418	0.475416	4.34183	1.413e-05	6.38794e-05
Mp1g07800	9.67828	2.06109	0.891816	2.31112	0.0208262	0.0465908
Mp4g02740	33924.8	2.06096	0.164213	12.5505	3.95075e-36	1.28376e-34
Mp2g06790	14.2188	2.053	0.678482	3.02588	0.00247914	0.00714598
Mp3g11470	25.9707	2.05271	0.460458	4.45797	8.27382e-06	3.90162e-05
Mp6g17170	14.2442	2.05235	0.693153	2.96089	0.00306756	0.00860804
Mp6g18600	7.27928	2.05191	0.8777	2.33783	0.0193962	0.0438217
Mp2g20430	9312.63	2.04994	0.205457	9.97748	1.91258e-23	3.83638e-22
Mp8g08940	172.11	2.0484	0.28345	7.22668	4.9496e-13	5.31897e-12
Mp4g08850	1955.16	2.04401	0.156071	13.0967	3.44036e-39	1.25171e-37
Mp3g11830	1874.12	2.04194	0.108538	18.8132	5.88597e-79	5.29737e-77
Mp6g16050	8.05123	2.04096	0.847317	2.40873	0.016008	0.0370792
Mp4g01260	179.845	2.04055	0.211471	9.64931	4.94872e-22	9.17323e-21
Mp1g14230	10.061	2.03974	0.887295	2.29883	0.0215146	0.0479426
Mp3g12920	7033.84	2.03953	0.168168	12.1279	7.51399e-34	2.26912e-32
Mp8g02150	52.1148	2.03821	0.317606	6.41744	1.38587e-10	1.21142e-09
Mp5g16900	1405.05	2.03808	0.457541	4.45443	8.41153e-06	3.95837e-05
Mp1g12530	2594.54	2.03551	0.105321	19.3267	3.20272e-83	3.08544e-81
Mp7g17010	98.8752	2.03535	0.429974	4.73365	2.2052e-06	1.14356e-05
Mp7g16420	53.9819	2.02962	0.318621	6.37003	1.88989e-10	1.63734e-09
Mp8g00600	49.9454	2.02683	0.347675	5.82967	5.55377e-09	4.09793e-08
Mp2g21520	2680.56	2.02217	0.159263	12.6971	6.13905e-37	2.06853e-35
Mp5g21230	16.4655	2.01764	0.629104	3.20717	0.0013405	0.0041367
Mp1g00470	21.9191	2.01697	0.71339	2.82731	0.00469411	0.0125494
Mp2g01990	207.372	2.01563	0.206454	9.76309	1.62143e-22	3.0637e-21
Mp3g18130	668.12	2.01517	0.267726	7.52699	5.1923e-14	6.02466e-13
Mp8g16400	4051.69	2.01135	0.133577	15.0576	3.07578e-51	1.51355e-49
Mp4g15570	14.4225	2.01016	0.675457	2.976	0.0029204	0.00824923
Mp2g20950	76.644	2.01002	0.429287	4.68222	2.83787e-06	1.44535e-05
Mp6g08820	10.0879	2.00929	0.685454	2.93133	0.00337514	0.00936171
Mp3g23390	2288.71	2.00861	0.0802524	25.0287	2.97809e-138	5.22311e-136
Mp2g21620	876.214	2.00858	0.430401	4.66677	3.05976e-06	1.54741e-05
Mp5g05560	41.8822	2.00843	0.732277	2.74272	0.00609328	0.0158562
Mp3g05090	11.1104	2.00642	0.640753	3.13135	0.00174005	0.00523738
Mp2g20240	4774.58	2.00422	0.0868731	23.0706	9.13161e-118	1.2492e-115
Mp2g23060	25.6997	2.00167	0.56043	3.57167	0.000354706	0.00124281
Mp5g15070	24.0268	2.001	0.490259	4.08151	4.47442e-05	0.00018459
Mp7g12460	4629.61	2.00024	0.138839	14.4069	4.68252e-47	2.09336e-45
Mp5g22120	224.771	1.99668	0.159154	12.5456	4.20278e-36	1.36242e-34
Mp3g04830	58.1795	1.99462	0.330884	6.02816	1.65839e-09	1.29532e-08
Mp7g05190	43.0519	1.9934	0.560947	3.55364	0.000379932	0.00132555
Mp2g04120	2767.62	1.99101	0.119179	16.7061	1.18362e-62	7.8222e-61
Mp4g03710	161.296	1.98936	0.360436	5.51931	3.40341e-08	2.27559e-07
Mp1g00300	11.392	1.9883	0.811314	2.45071	0.0142573	0.0335523
Mp5g02270	74.0418	1.98444	0.330498	6.00439	1.9205e-09	1.48768e-08
Mp7g17880	2326.8	1.98416	0.148631	13.3496	1.1915e-40	4.5027e-39
Mp8g08320	36.423	1.98262	0.384554	5.15563	2.52784e-07	1.50091e-06
Mp1g27920	268.19	1.98003	0.204408	9.68664	3.43658e-22	6.40496e-21
Mp5g22730	426.745	1.97872	0.219855	9.00012	2.25469e-19	3.63729e-18
Mp7g02360	21.3922	1.97629	0.558718	3.53719	0.000404411	0.00140344
Mp3g16100	5254.78	1.97402	0.0925982	21.3181	7.71057e-101	9.33456e-99
Mp2g21140	887.818	1.97211	0.159139	12.3924	2.87359e-35	9.03695e-34
Mp3g17050	42.5615	1.97023	0.379408	5.19289	2.0705e-07	1.24012e-06
Mp1g12400	9.51175	1.96966	0.777489	2.53336	0.0112976	0.0273251
Mp8g12580	9527.8	1.96925	0.107383	18.3386	4.07438e-75	3.29808e-73
Mp4g14110	471.473	1.96802	0.556148	3.53867	0.000402155	0.00139632
Mp4g14430	2126.62	1.9656	0.166988	11.7709	5.51247e-32	1.5453e-30
Mp3g22420	8011.78	1.96474	0.13607	14.4392	2.9309e-47	1.31891e-45
Mp8g04960	24.814	1.96465	0.576807	3.40608	0.000659028	0.00219013
Mp6g11390	3997.38	1.96464	0.15051	13.0532	6.09091e-39	2.20433e-37
Mp4g09190	960.435	1.96332	0.128667	15.2589	1.43541e-52	7.24593e-51
Mp5g03410	7.72502	1.96069	0.859394	2.28148	0.0225198	0.0499466
Mp1g26610	32631.6	1.95905	0.0820357	23.8805	4.88254e-126	7.10565e-124
Mp1g00770	634.488	1.95897	0.159783	12.2602	1.4822e-34	4.59786e-33
Mp7g12060	612.544	1.95765	0.182617	10.72	8.20468e-27	1.87379e-25
Mp5g17440	62.0592	1.95579	0.524995	3.72535	0.000195044	0.000715527
Mp2g05180	84.5477	1.9542	0.329822	5.92502	3.12267e-09	2.36666e-08
Mp6g00360	5787.29	1.95248	0.23164	8.42894	3.48814e-17	4.98618e-16
Mp4g12350	62.9446	1.95172	0.327943	5.95141	2.65841e-09	2.02602e-08
Mp5g22500	40.7841	1.94985	0.397565	4.90448	9.36754e-07	5.15064e-06
Mp7g04070	1029.12	1.94887	0.184737	10.5494	5.11083e-26	1.12768e-24
Mp3g15230	95.7474	1.93989	0.298346	6.50217	7.91692e-11	7.04642e-10
Mp4g04920	206.136	1.93747	0.269344	7.1933	6.32448e-13	6.72253e-12
Mp1g07310	5622.66	1.93574	0.181977	10.6373	1.99903e-26	4.48307e-25
Mp4g01050	25.988	1.93227	0.515795	3.74619	0.000179537	0.000662788
Mp8g07810	40.9576	1.93195	0.35388	5.45934	4.77908e-08	3.1162e-07
Mp1g17690	1206.23	1.92595	0.272142	7.07702	1.47291e-12	1.52186e-11
Mp1g06140	576.044	1.92481	0.14189	13.5656	6.40968e-42	2.49813e-40
Mp6g14260	116.18	1.92415	0.250943	7.66767	1.75154e-14	2.12044e-13
Mp5g00260	105.605	1.92404	0.317628	6.05754	1.3822e-09	1.09298e-08
Mp8g09420	135.698	1.92327	0.250362	7.68195	1.56687e-14	1.90585e-13
Mp7g07300	80.2409	1.92159	0.410415	4.68207	2.83991e-06	1.44585e-05
Mp4g19840	2436.61	1.91868	0.132711	14.4576	2.24596e-47	1.01402e-45
Mp5g02100	37.6647	1.91736	0.529447	3.62145	0.00029296	0.0010415
Mp6g17280	9.03707	1.91634	0.720298	2.66049	0.0078027	0.0197084
Mp1g27860	1412.2	1.91586	0.123455	15.5186	2.59532e-54	1.36031e-52
Mp3g11280	1031.34	1.91452	0.615089	3.11259	0.00185455	0.00554137
Mp7g08260	15.6777	1.9115	0.833757	2.29264	0.0218689	0.0486608
Mp2g04930	704.24	1.90982	0.441862	4.3222	1.54479e-05	6.92875e-05
Mp8g08480	10.3742	1.90849	0.702574	2.71642	0.00659917	0.0169885
Mp5g00530	1845.48	1.90823	0.139579	13.6713	1.50727e-42	5.97664e-41
Mp1g25920	3308.81	1.90812	0.457203	4.17346	3.00008e-05	0.000127695
Mp8g02210	11.499	1.90702	0.813291	2.34482	0.0190365	0.0430943
Mp3g02720	1187.88	1.90433	0.215575	8.83371	1.01257e-18	1.59585e-17
Mp5g14710	2019.93	1.90179	0.392436	4.84613	1.25893e-06	6.78574e-06
Mp8g04130	612.592	1.90178	0.14041	13.5445	8.53729e-42	3.3085e-40
Mp2g26210	801.827	1.90169	0.126868	14.9895	8.59962e-51	4.20153e-49
Mp8g12120	62.7821	1.9006	0.377422	5.03573	4.76033e-07	2.72019e-06
Mp1g08890	1282.51	1.90046	0.137956	13.7759	3.56121e-43	1.43709e-41
Mp6g07300	405.572	1.90006	0.238142	7.97867	1.47915e-15	1.91799e-14
Mp5g11150	25.706	1.89915	0.424657	4.47219	7.74223e-06	3.66484e-05
Mp3g15240	1148.56	1.89868	0.143051	13.2728	3.33066e-40	1.2449e-38
Mp4g02270	4155.2	1.89649	0.093402	20.3046	1.16992e-91	1.28036e-89
Mp3g21670	886.354	1.8945	0.184268	10.2812	8.56346e-25	1.81737e-23
Mp7g19040	78.2699	1.89212	0.28652	6.60381	4.00726e-11	3.6595e-10
Mp2g18620	103.469	1.89158	0.791002	2.39137	0.0167855	0.03861
Mp8g10640	2483.8	1.89099	0.120718	15.6645	2.64675e-55	1.44253e-53
Mp8g01060	2344.8	1.88962	0.0701439	26.9392	7.62551e-160	1.8628e-157
Mp2g09460	18114.1	1.88694	0.107725	17.5164	1.07488e-68	7.86333e-67
Mp5g07540	146.205	1.8867	0.377673	4.99559	5.86565e-07	3.32541e-06
Mp3g06260	591.927	1.88572	0.185439	10.1689	2.72859e-24	5.64706e-23
Mp2g01900	60.1602	1.8852	0.321395	5.86568	4.47298e-09	3.331e-08
Mp8g15930	2031.96	1.8843	0.113422	16.6132	5.58969e-62	3.60693e-60
Mp4g22450	5680.33	1.88417	0.171699	10.9737	5.11408e-28	1.24044e-26
Mp4g02190	11.6261	1.8838	0.651487	2.89153	0.00383369	0.0104743
Mpzg00310	135.464	1.88365	0.244771	7.69557	1.40863e-14	1.72362e-13
Mp2g10900	1930.19	1.88356	0.15642	12.0417	2.14422e-33	6.32809e-32
Mp6g07600	7594.54	1.88354	0.18875	9.97904	1.88272e-23	3.78203e-22
Mp4g14020	36.4653	1.88325	0.479334	3.92888	8.53423e-05	0.000334426
Mp2g01720	29.5457	1.88315	0.414441	4.54384	5.52384e-06	2.67301e-05
Mp2g21540	129.214	1.8817	0.246742	7.62618	2.41814e-14	2.87904e-13
Mp8g13260	50.0802	1.88118	0.347422	5.41467	6.14021e-08	3.95099e-07
Mp7g02200	1224.17	1.88108	0.131235	14.3337	1.34725e-46	5.88831e-45
Mp2g21910	121.011	1.87974	0.44959	4.18101	2.90219e-05	0.000123798
Mp7g17200	602.212	1.87878	0.214001	8.7793	1.64491e-18	2.57171e-17
Mp5g03670	44.8377	1.87774	0.526235	3.56825	0.000359372	0.00125799
Mp3g08080	13.8805	1.87665	0.693744	2.7051	0.0068284	0.0175094
Mp5g21880	16.1375	1.87622	0.666878	2.81343	0.00490156	0.0130464
Mp2g02520	86.725	1.87406	0.359746	5.20941	1.89441e-07	1.14215e-06
Mp2g11030	24.5137	1.87328	0.587922	3.18627	0.00144121	0.00441957
Mp6g17360	59.325	1.87205	0.383813	4.8775	1.07439e-06	5.85795e-06
Mp5g21930	843.842	1.8711	0.214467	8.72442	2.6756e-18	4.08963e-17
Mp6g14550	212.388	1.87077	0.18652	10.0299	1.12618e-23	2.27902e-22
Mp6g13210	526.064	1.87003	0.150311	12.4411	1.56278e-35	4.97182e-34
Mp1g18910	27.0619	1.8695	0.504121	3.70844	0.000208542	0.000760356
Mp3g24240	24203.6	1.86949	0.153401	12.187	3.64742e-34	1.12128e-32
Mp8g17640	3584.41	1.8694	0.0801611	23.3205	2.74449e-120	3.83108e-118
Mp8g01910	196.253	1.86846	0.238722	7.82692	4.99955e-15	6.26317e-14
Mp2g15210	20.8247	1.8598	0.617051	3.01402	0.00257811	0.00738917
Mp2g04010	29.7485	1.85599	0.549115	3.37997	0.000724939	0.0023891
Mp1g24790	2028.21	1.85536	0.0872024	21.2765	1.87339e-100	2.24807e-98
Mp3g15720	1954.99	1.85325	0.172715	10.7301	7.35162e-27	1.69025e-25
Mp4g02470	4920.66	1.85291	0.157718	11.7482	7.2103e-32	2.00482e-30
Mp7g17550	16.7718	1.85144	0.632635	2.92656	0.00342738	0.00948775
Mp5g17330	618.389	1.85118	0.161713	11.4473	2.42467e-30	6.40338e-29
Mp4g04910	569.713	1.84901	0.131443	14.0671	6.05312e-45	2.51692e-43
Mp7g19120	11.2765	1.84557	0.675872	2.73066	0.00632083	0.0163643
Mp8g12680	2738.04	1.84029	0.122985	14.9635	1.27215e-50	6.12781e-49
Mp3g01610	872.891	1.8387	0.120608	15.2453	1.76913e-52	8.86508e-51
Mp2g22940	1021.48	1.83774	0.156404	11.75	7.06486e-32	1.96838e-30
Mp6g06960	80.3395	1.83708	0.591998	3.10319	0.00191444	0.0056971
Mp4g06840	859.38	1.83698	0.122601	14.9834	9.42042e-51	4.58617e-49
Mp1g06600	956.34	1.8364	0.0957896	19.1712	6.44636e-82	6.12404e-80
Mp8g01820	66.8947	1.83573	0.317353	5.78452	7.27181e-09	5.28017e-08
Mp5g05690	14.0085	1.83551	0.698628	2.62731	0.00860631	0.0214765
Mp4g16960	1326.9	1.83453	0.114619	16.0054	1.17071e-57	6.815e-56
Mp2g10530	468.23	1.83443	0.18432	9.95243	2.46097e-23	4.92915e-22
Mp2g21600	119.269	1.83443	0.293768	6.24448	4.25208e-10	3.54253e-09
Mp4g20210	823.758	1.83206	0.224032	8.17766	2.89404e-16	3.91597e-15
Mp6g04880	833.973	1.83192	0.14493	12.64	1.2701e-36	4.18673e-35
Mp6g17180	11.5392	1.83045	0.693476	2.63953	0.00830207	0.0208046
Mp5g23280	399.131	1.82994	0.153879	11.892	1.30191e-32	3.74162e-31
Mp2g08510	8580.45	1.82657	0.181602	10.0581	8.46561e-24	1.71824e-22
Mp3g22110	867.317	1.82479	0.151642	12.0335	2.36762e-33	6.95043e-32
Mp3g00220	14.254	1.82045	0.573554	3.17398	0.00150366	0.00458743
Mp7g10970	457.821	1.8198	0.26101	6.97216	3.12117e-12	3.13032e-11
Mp1g15880	38.4883	1.81615	0.38036	4.77481	1.79873e-06	9.46043e-06
Mp4g00760	308.75	1.81611	0.193708	9.37553	6.88292e-21	1.20253e-19
Mp7g05300	18.9481	1.81448	0.53963	3.36246	0.000772524	0.00253007
Mp8g03650	50.7997	1.81416	0.342314	5.29968	1.16007e-07	7.20455e-07
Mp4g08350	22.8187	1.81312	0.638954	2.83764	0.00454485	0.0121909
Mp5g02200	8.62466	1.81262	0.761872	2.37916	0.0173521	0.0397548
Mp1g04360	649.507	1.81146	0.140764	12.8688	6.7463e-38	2.36034e-36
Mp7g16210	13.0559	1.81099	0.788743	2.29605	0.0216733	0.0482569
Mp5g22830	2098.58	1.81049	0.108433	16.6968	1.38228e-62	9.09117e-61
Mp6g08260	1548.67	1.80767	0.221387	8.16522	3.20838e-16	4.3242e-15
Mp5g14230	434.72	1.80355	0.166519	10.8309	2.45687e-27	5.79482e-26
Mp7g06530	11844	1.79957	0.21052	8.54819	1.25035e-17	1.84518e-16
Mp1g26600	2511.22	1.7947	0.174153	10.3053	6.66907e-25	1.42551e-23
Mp5g24400	1402.48	1.79372	0.158052	11.3489	7.50759e-30	1.96e-28
Mp5g21020	2037.04	1.79195	0.181075	9.89617	4.32527e-23	8.47703e-22
Mp7g07630	3511.16	1.79118	0.144134	12.4272	1.86082e-35	5.89258e-34
Mp5g24390	3113.51	1.79046	0.115043	15.5634	1.29032e-54	6.84168e-53
Mp7g00710	293.967	1.78971	0.337264	5.30657	1.11709e-07	6.96209e-07
Mp1g13950	1268.66	1.78929	0.114434	15.636	4.13647e-55	2.22783e-53
Mp4g10310	2348.04	1.78667	0.111099	16.0818	3.42229e-58	2.02671e-56
Mp1g20010	111.354	1.78533	0.329059	5.42556	5.77726e-08	3.72973e-07
Mp3g20350	413.903	1.78294	0.208374	8.55646	1.16389e-17	1.72315e-16
Mp2g16540	559.724	1.78127	0.168251	10.587	3.4255e-26	7.59496e-25
Mp8g13590	1768.09	1.78123	0.166269	10.713	8.84718e-27	2.0138e-25
Mp7g04960	85.1889	1.78066	0.351902	5.0601	4.19031e-07	2.41362e-06
Mp1g07900	223.529	1.77953	0.188253	9.45288	3.29649e-21	5.85662e-20
Mp5g08690	771.945	1.77943	0.142071	12.5249	5.4563e-36	1.76459e-34
Mp7g07975	28.3417	1.77934	0.448802	3.96464	7.35057e-05	0.000291974
Mp6g15510	1712.27	1.77787	0.178694	9.94929	2.53988e-23	5.07234e-22
Mp7g19240	5883.46	1.77747	0.130076	13.6648	1.6475e-42	6.51383e-41
Mp3g00930	71.4427	1.7771	0.355649	4.99679	5.82926e-07	3.30752e-06
Mp7g17790	3344.37	1.77703	0.185055	9.60267	7.79021e-22	1.42855e-20
Mp5g02190	347.143	1.77702	0.209403	8.4861	2.13679e-17	3.08468e-16
Mp7g16260	2382.25	1.77227	0.153612	11.5373	8.55481e-31	2.30374e-29
Mp7g14960	6896.9	1.77103	0.234204	7.56193	3.97142e-14	4.65944e-13
Mp1g06930	3089.47	1.77038	0.360371	4.91267	8.98458e-07	4.95401e-06
Mp1g17090	193.02	1.77006	0.311497	5.68243	1.32794e-08	9.37369e-08
Mp2g08820	528.151	1.76983	0.188217	9.40317	5.29437e-21	9.32136e-20
Mp8g04750	4264.17	1.76817	0.164785	10.7301	7.34988e-27	1.69025e-25
Mp4g14450	325.318	1.7656	0.601055	2.9375	0.00330869	0.0092035
Mp1g24470	87.0057	1.76463	0.374787	4.70837	2.49709e-06	1.28325e-05
Mp6g12760	91.247	1.7608	0.408975	4.3054	1.66684e-05	7.42507e-05
Mp7g19460	1758.97	1.75976	0.150478	11.6945	1.36055e-31	3.76005e-30
Mp5g13190	2692.89	1.75848	0.163036	10.7858	4.01671e-27	9.34501e-26
Mp1g03390	66.7314	1.75464	0.298011	5.88782	3.91333e-09	2.93499e-08
Mp1g25540	69.1142	1.75068	0.34113	5.132	2.86686e-07	1.6861e-06
Mp8g05020	1097.81	1.74886	0.162156	10.7851	4.05018e-27	9.40688e-26
Mp4g22890	4936.02	1.7445	0.0986235	17.6885	5.14358e-70	3.93096e-68
Mp1g07920	44.0727	1.74261	0.310418	5.61376	1.97971e-08	1.35888e-07
Mp2g24880	1279.77	1.73968	0.176096	9.87914	5.1273e-23	1.00059e-21
Mp1g07330	31.1688	1.73803	0.453761	3.83028	0.000127998	0.000486393
Mp4g01340	25.3878	1.7348	0.534465	3.24587	0.00117094	0.00366304
Mp8g15600	3695.24	1.73449	0.112626	15.4004	1.62647e-53	8.36473e-52
Mp3g12100	128.656	1.73344	0.211822	8.18347	2.75793e-16	3.73919e-15
Mp4g07230	751.22	1.73259	0.201721	8.58904	8.76998e-18	1.30406e-16
Mp2g04040	2248.38	1.73186	0.13689	12.6514	1.09855e-36	3.6476e-35
Mp3g14900	16.2051	1.73155	0.672106	2.57631	0.00998619	0.0245196
Mp7g03570	126.057	1.72788	0.250583	6.89544	5.36974e-12	5.28095e-11
MpVg00450	59.3343	1.72505	0.28988	5.95091	2.66657e-09	2.03111e-08
Mp2g01830	704.833	1.72443	0.133737	12.8941	4.8561e-38	1.71657e-36
Mp8g14000	119.325	1.72136	0.282062	6.10279	1.04233e-09	8.3342e-09
Mp2g19700	64.5335	1.72059	0.273153	6.29901	2.99551e-10	2.54422e-09
Mp8g12710	75.3595	1.72029	0.297862	5.77546	7.6745e-09	5.55488e-08
Mp3g22950	33563.2	1.71949	0.11192	15.3635	2.87544e-53	1.47326e-51
Mp5g07950	235.468	1.71869	0.291644	5.89311	3.7899e-09	2.84867e-08
Mp2g10750	2321.84	1.71698	0.104278	16.4653	6.51304e-61	4.04993e-59
Mp1g02450	6552.33	1.71657	0.107101	16.0275	8.20902e-58	4.84049e-56
Mp3g21070	223.385	1.71417	0.208952	8.20364	2.33222e-16	3.18094e-15
Mp8g01840	730.486	1.71392	0.128814	13.3054	2.15224e-40	8.08864e-39
Mp8g16180	8315.92	1.71245	0.137581	12.4468	1.45487e-35	4.63929e-34
Mp7g16140	98.7143	1.71093	0.37252	4.59286	4.37213e-06	2.15846e-05
Mp4g18160	1280.73	1.70873	0.114295	14.9502	1.55321e-50	7.45541e-49
Mp6g19260	22.1744	1.70827	0.471176	3.62554	0.000288361	0.00102702
Mp4g12910	387.194	1.70728	0.160011	10.6698	1.40995e-26	3.17762e-25
Mp3g13400	3021.82	1.70706	0.0969175	17.6135	1.93941e-69	1.43411e-67
Mp1g05060	8748.04	1.70624	0.176685	9.65699	4.5914e-22	8.52244e-21
Mp5g22920	4350.89	1.70616	0.119724	14.2508	4.43129e-46	1.89437e-44
Mp1g10670	133.663	1.70585	0.201866	8.45037	2.90383e-17	4.16398e-16
Mp2g24440	279.499	1.70559	0.380539	4.48205	7.39294e-06	3.51043e-05
Mp3g01130	5697.03	1.70474	0.129847	13.1288	2.25188e-39	8.28112e-38
Mp6g15690	795.3	1.70364	0.172908	9.85287	6.66152e-23	1.29079e-21
Mp2g17090	227.723	1.70155	0.194592	8.74419	2.2462e-18	3.46817e-17
Mp5g00390	16933.7	1.6991	0.0918914	18.4903	2.47177e-76	2.07447e-74
Mp1g01110	185.973	1.69838	0.206708	8.21637	2.09762e-16	2.86382e-15
Mp7g13080	75.239	1.69789	0.398152	4.26444	2.00407e-05	8.80399e-05
Mp5g03690	39.8096	1.69692	0.451866	3.75535	0.000173097	0.000641552
Mp5g15230	4038.39	1.69561	0.102036	16.6178	5.17659e-62	3.3562e-60
Mp8g02240	96.0217	1.69482	0.297592	5.6951	1.23297e-08	8.72584e-08
Mp4g03350	702.063	1.69392	0.187886	9.01568	1.95654e-19	3.17503e-18
Mp5g20650	23.8376	1.69337	0.549323	3.08265	0.00205168	0.00605543
Mp8g05630	38.8808	1.69314	0.430403	3.93385	8.35976e-05	0.000328154
Mp4g16940	2856.92	1.69128	0.142972	11.8294	2.75038e-32	7.83858e-31
Mp5g03610	537.225	1.69079	0.155633	10.864	1.71151e-27	4.04377e-26
Mp1g23190	482.524	1.69032	0.150101	11.2612	2.03898e-29	5.20395e-28
Mp6g19580	2620.93	1.68683	0.146239	11.5348	8.80916e-31	2.36757e-29
Mp6g14940	2507.44	1.68187	0.112272	14.9803	9.87873e-51	4.79223e-49
Mp8g05920	59.2684	1.68058	0.328445	5.11677	3.1082e-07	1.82099e-06
Mp8g13280	28.4467	1.68012	0.51435	3.2665	0.00108888	0.00344173
Mp4g03780	2280.63	1.67776	0.171307	9.79384	1.19665e-22	2.28634e-21
Mp2g14530	40.7881	1.6768	0.405963	4.13043	3.62078e-05	0.000151893
Mp1g19100	1660.72	1.67666	0.105109	15.9516	2.77809e-57	1.59682e-55
Mp2g04760	131.898	1.67537	0.262481	6.38284	1.73837e-10	1.50894e-09
Mp2g13650	5107.65	1.67487	0.158176	10.5887	3.36324e-26	7.46902e-25
Mp8g04380	30.3665	1.67459	0.725816	2.30718	0.0210449	0.0470185
Mp1g24660	21.5795	1.67386	0.501607	3.337	0.000846883	0.00274599
Mp3g16500	2734.43	1.66787	0.190996	8.73253	2.49035e-18	3.815e-17
Mp6g00700	29.6053	1.66271	0.484239	3.43365	0.000595507	0.00199915
Mp8g03160	27.4126	1.66159	0.512815	3.24014	0.0011947	0.00372884
Mp1g04680	171.241	1.65734	0.194875	8.50462	1.82187e-17	2.6514e-16
Mp6g04900	16.2749	1.6572	0.599513	2.76424	0.00570563	0.0149404
Mp8g15590	207.482	1.65258	0.259544	6.36726	1.92437e-10	1.66406e-09
Mp5g11100	1335.28	1.65199	0.139435	11.8477	2.21134e-32	6.31548e-31
Mp4g11730	26.9843	1.65007	0.485612	3.39791	0.000679021	0.00224752
Mp5g18350	304.311	1.64992	0.247355	6.67026	2.55344e-11	2.36821e-10
Mp6g06660	27.3536	1.64885	0.501722	3.28638	0.00101486	0.00323468
Mp2g03870	55.4036	1.64557	0.441333	3.72864	0.000192519	0.000707211
Mp2g19390	20.2295	1.64414	0.441791	3.72154	0.000198012	0.000724862
Mp3g05460	196.412	1.64389	0.216901	7.57899	3.48267e-14	4.1107e-13
Mp8g03820	1575.63	1.64288	0.150005	10.9521	6.48946e-28	1.56295e-26
Mp3g13320	20.0577	1.6406	0.702066	2.33682	0.0194485	0.0439051
Mp2g18560	20.7121	1.63849	0.537208	3.05001	0.00228836	0.00667337
Mp4g08860	136.729	1.63687	0.235138	6.96134	3.37052e-12	3.37052e-11
Mp6g05900	41.2508	1.63526	0.375614	4.35357	1.33936e-05	6.07913e-05
Mp7g12470	96.1917	1.63406	0.263637	6.19813	5.71391e-10	4.69749e-09
Mp8g16110	2605.17	1.63363	0.102031	16.0112	1.06805e-57	6.24396e-56
Mp6g06220	2491.52	1.63216	0.152492	10.7032	9.83046e-27	2.2265e-25
Mp4g00200	871.68	1.63108	0.200562	8.13255	4.20346e-16	5.64312e-15
Mp8g11800	2553.25	1.62958	0.0887033	18.3712	2.23542e-75	1.83117e-73
Mp7g19220	50.263	1.62786	0.348842	4.66646	3.06431e-06	1.54914e-05
Mp4g22420	542.513	1.62575	0.144308	11.2659	1.93445e-29	4.95566e-28
Mp5g24220	888.001	1.62493	0.128407	12.6546	1.05558e-36	3.51345e-35
Mp1g15240	334.858	1.62277	0.214521	7.56462	3.88988e-14	4.57554e-13
Mp4g01600	2491.79	1.62143	0.11301	14.3477	1.10153e-46	4.86096e-45
Mp1g20330	147.704	1.62108	0.22297	7.2704	3.58422e-13	3.91006e-12
Mp3g03070	169.835	1.617	0.247044	6.5454	5.93366e-11	5.34029e-10
Mp7g07150	128.853	1.61535	0.305723	5.2837	1.266e-07	7.8366e-07
Mp4g02070	570.416	1.61435	0.6727	2.39981	0.0164035	0.0378542
Mp3g01680	2958.29	1.61291	0.0927078	17.3978	8.57387e-68	6.14086e-66
Mp6g19070	365.452	1.61134	0.286496	5.62429	1.86269e-08	1.28306e-07
Mp5g15140	6817.01	1.60982	0.133624	12.0475	2.00014e-33	5.93533e-32
Mp1g29680	11.7697	1.60878	0.667101	2.4116	0.0158829	0.0368393
Mp6g03270	386.762	1.60774	0.236039	6.81132	9.6704e-12	9.31627e-11
Mp3g07630	1399.81	1.60757	0.110493	14.5491	5.91774e-48	2.70751e-46
Mp6g13610	34.8192	1.60744	0.410289	3.91782	8.93527e-05	0.000348843
Mp6g06060	5745.76	1.60685	0.148882	10.7928	3.72247e-27	8.70486e-26
Mp2g09510	698.865	1.60684	0.154769	10.3822	2.98748e-25	6.47681e-24
Mp1g00530	1534.98	1.60614	0.0988041	16.2558	2.03294e-59	1.23056e-57
Mp7g12810	19.3437	1.60448	0.509243	3.15073	0.00162865	0.00493576
Mp1g13590	258.804	1.60408	0.305066	5.25813	1.45525e-07	8.93128e-07
Mp3g16090	277.704	1.60317	0.210362	7.62103	2.51656e-14	2.99102e-13
Mp2g10270	7772.21	1.6031	0.124383	12.8884	5.22887e-38	1.83884e-36
Mp4g04110	74.992	1.60257	0.390066	4.10844	3.98335e-05	0.00016568
Mp1g23040	7626.84	1.60173	0.107506	14.8989	3.35014e-50	1.59686e-48
Mp1g19470	2908.53	1.60076	0.116495	13.741	5.76502e-43	2.31277e-41
Mp8g02530	51.4524	1.60054	0.347841	4.60134	4.19775e-06	2.07686e-05
Mp4g01100	63.9905	1.59702	0.267975	5.95958	2.52886e-09	1.93267e-08
Mp3g19790	597.249	1.59479	0.27037	5.89852	3.66769e-09	2.76593e-08
Mp2g16290	246.045	1.59433	0.368302	4.32887	1.49875e-05	6.74499e-05
Mp5g09980	1191.35	1.59371	0.159206	10.0104	1.37194e-23	2.76816e-22
Mp8g05160	921.661	1.59347	0.125004	12.7474	3.22313e-37	1.09683e-35
Mp4g12510	101.499	1.59319	0.380418	4.188	2.81429e-05	0.000120273
Mp4g21110	299.032	1.59272	0.312153	5.10235	3.35454e-07	1.95777e-06
Mp7g10470	24.9405	1.59106	0.530121	3.00132	0.00268814	0.00767239
Mp7g12080	1872.59	1.59067	0.0810176	19.6337	7.97346e-86	7.96182e-84
Mp1g06290	382.048	1.59021	0.172091	9.24055	2.45243e-20	4.15213e-19
Mp2g10650	321.589	1.5888	0.225285	7.0524	1.75864e-12	1.80617e-11
Mp8g04890	5370.06	1.58837	0.148917	10.6661	1.46621e-26	3.29898e-25
Mp8g12140	1922.7	1.58785	0.127796	12.4249	1.91363e-35	6.04583e-34
Mp2g11820	1672.96	1.58569	0.182885	8.67041	4.30584e-18	6.50872e-17
Mp3g03170	50.8754	1.5851	0.429934	3.68684	0.000227058	0.00082217
Mp1g24370	844.522	1.58339	0.12069	13.1194	2.54837e-39	9.29645e-38
Mp2g19730	1066.65	1.58319	0.181117	8.74127	2.30504e-18	3.54702e-17
Mp6g04580	24.0082	1.5816	0.574282	2.75405	0.00588621	0.015367
Mp1g18690	35.276	1.58136	0.3776	4.18793	2.81516e-05	0.000120273
Mp4g05350	4828.81	1.57997	0.110941	14.2415	5.06093e-46	2.15011e-44
Mp5g05170	12.4788	1.5781	0.553822	2.84948	0.0043791	0.0117809
Mp5g01430	1164.85	1.57779	0.132225	11.9326	8.00546e-33	2.31532e-31
Mp5g20930	39.8465	1.57497	0.435201	3.61895	0.000295797	0.00105022
Mp5g23540	2006.59	1.57357	0.121787	12.9207	3.43906e-38	1.22198e-36
Mp4g17680	21.9805	1.57305	0.629799	2.49771	0.0124999	0.0298636
Mp7g14290	107.087	1.57099	0.241354	6.50905	7.56271e-11	6.74432e-10
Mp2g08980	963.062	1.57016	0.106453	14.7499	3.08341e-49	1.44456e-47
Mp7g19700	966.22	1.5694	0.130296	12.0449	2.0637e-33	6.11069e-32
Mp5g11450	6664.53	1.56927	0.0887222	17.6875	5.23389e-70	3.97776e-68
Mp2g18570	434.675	1.56926	0.208903	7.5119	5.82746e-14	6.7274e-13
Mp1g22750	11339.4	1.5681	0.119454	13.1273	2.29847e-39	8.42977e-38
Mp2g20650	1782.92	1.568	0.23594	6.64574	3.01691e-11	2.78484e-10
Mp8g06780	455.59	1.56739	0.276632	5.66596	1.46203e-08	1.02462e-07
Mp8g10490	41.6635	1.56577	0.418923	3.73761	0.000185775	0.000684092
Mp2g01690	362.443	1.56351	0.644525	2.42583	0.0152733	0.0355882
Mp4g20190	75.9885	1.56198	0.573098	2.72551	0.00642028	0.0165747
Mp4g01180	73.4085	1.56161	0.497297	3.1402	0.00168831	0.00509736
Mp2g01250	69.1407	1.55895	0.336325	4.63524	3.5652e-06	1.78195e-05
Mp1g18000	2174.24	1.55873	0.111029	14.039	9.00343e-45	3.72105e-43
Mp1g17170	2154.54	1.55828	0.118179	13.1858	1.05936e-39	3.92737e-38
Mp5g03010	1827.31	1.5535	0.0868369	17.8898	1.41615e-71	1.11339e-69
Mp3g10090	96.8704	1.55269	0.226486	6.85557	7.10285e-12	6.92566e-11
Mp6g09740	12.4338	1.55267	0.602439	2.5773	0.00995747	0.0244601
Mp5g02930	618.361	1.55202	0.125173	12.3991	2.64427e-35	8.33494e-34
Mp8g09250	1535.98	1.55128	0.158824	9.76734	1.55483e-22	2.95007e-21
Mp6g05670	70.4201	1.55078	0.267659	5.79387	6.87825e-09	5.00769e-08
Mp3g07050	585.065	1.55058	0.141338	10.9707	5.28757e-28	1.28025e-26
Mp3g21310	1896.39	1.54706	0.127491	12.1347	6.92049e-34	2.09452e-32
Mp8g12570	297.025	1.54673	0.16915	9.14413	6.01116e-20	1.00284e-18
Mp5g21590	746.625	1.54654	0.170241	9.08445	1.04228e-19	1.70759e-18
Mp4g10320	17.9602	1.54616	0.575783	2.68531	0.00724618	0.0184458
Mp2g09330	3236.73	1.54567	0.0989762	15.6166	5.61302e-55	3.01122e-53
Mp2g03020	4919.51	1.54545	0.138117	11.1894	4.59474e-29	1.15121e-27
Mp5g13370	5487.27	1.54415	0.122993	12.5548	3.74352e-36	1.21932e-34
Mp6g21490	17.4108	1.54138	0.513959	2.99903	0.00270838	0.0077221
Mp3g12790	196.416	1.54078	0.1778	8.66582	4.48291e-18	6.76143e-17
Mp6g06600	143.077	1.53863	0.254282	6.05087	1.44066e-09	1.13789e-08
Mp3g18830	1066.66	1.53844	0.13609	11.3046	1.24545e-29	3.23298e-28
Mp5g03480	1486.72	1.53817	0.19028	8.08374	6.28103e-16	8.30188e-15
Mp2g23070	28.504	1.53701	0.432807	3.55126	0.000383397	0.00133661
Mp7g10010	3263.37	1.53656	0.144305	10.648	1.78209e-26	4.00312e-25
Mp5g01980	241.734	1.53444	0.20413	7.51696	5.60657e-14	6.48334e-13
Mp3g07430	141.68	1.53386	0.36019	4.25846	2.05835e-05	9.0222e-05
Mp2g22120	840.811	1.53346	0.154816	9.90503	3.95861e-23	7.8144e-22
Mp8g02810	2664.97	1.53322	0.202798	7.56033	4.02039e-14	4.71285e-13
Mp4g03330	74.9389	1.52883	0.38199	4.00228	6.27361e-05	0.00025168
Mp1g24070	1298.61	1.5284	0.135275	11.2984	1.33571e-29	3.4607e-28
Mp4g15430	1452.81	1.52741	0.181266	8.42638	3.56534e-17	5.08061e-16
Mp2g07720	482.85	1.52725	0.199252	7.66492	1.78945e-14	2.16443e-13
Mp2g22150	501.937	1.52633	0.18372	8.30793	9.73855e-17	1.35665e-15
Mp8g13060	13.3513	1.5261	0.564592	2.70301	0.00687139	0.0176064
Mp4g02280	566.558	1.52568	0.136862	11.1476	7.35278e-29	1.83551e-27
Mp3g12110	251.73	1.52349	0.21078	7.22786	4.90677e-13	5.2771e-12
Mp1g26970	1655.27	1.52336	0.156872	9.7108	2.7121e-22	5.07545e-21
Mp1g10320	228.302	1.52252	0.162633	9.36169	7.84747e-21	1.36235e-19
Mp2g04890	18215	1.52221	0.0815061	18.6761	7.7531e-78	6.71281e-76
Mp6g11930	18.6334	1.52087	0.562744	2.70259	0.00688014	0.0176222
Mp1g22460	682.98	1.52068	0.241186	6.30501	2.88174e-10	2.45316e-09
Mp8g15800	29.2217	1.51675	0.496357	3.05575	0.00224495	0.00656076
Mp4g12050	1529.73	1.51615	0.0918165	16.5128	2.96719e-61	1.86198e-59
Mp5g16780	2984.68	1.5152	0.117696	12.8739	6.31525e-38	2.2152e-36
Mp5g08200	2949.59	1.51395	0.0805166	18.803	7.14169e-79	6.38552e-77
Mp1g04430	760.414	1.51361	0.153705	9.84753	7.02507e-23	1.35931e-21
Mp3g07950	39.5334	1.51103	0.453733	3.33022	0.000867761	0.00280505
Mp5g18250	1056.6	1.50969	0.221824	6.80581	1.00484e-11	9.63974e-11
Mp7g19030	1037.41	1.50919	0.146575	10.2964	7.31445e-25	1.55617e-23
Mp5g04000	107.62	1.50901	0.273924	5.50887	3.61153e-08	2.40534e-07
Mp6g07730	2060.2	1.50852	0.106533	14.1601	1.61844e-45	6.7915e-44
Mp5g00630	65.522	1.5081	0.381104	3.95718	7.58392e-05	0.000300197
Mp2g16820	3032.85	1.50711	0.12429	12.1257	7.71885e-34	2.32586e-32
Mp3g22980	22.0728	1.50579	0.521486	2.88749	0.00388325	0.0105907
Mp6g16010	9.44817	1.50577	0.64839	2.32231	0.020216	0.0454177
Mp7g10360	17.4245	1.50492	0.524547	2.86899	0.00411784	0.0111637
Mp5g02790	741.692	1.50378	0.140885	10.6738	1.34948e-26	3.04636e-25
Mp4g07250	1748.15	1.50277	0.0898784	16.72	9.37612e-63	6.22647e-61
Mp5g24090	1872.4	1.50171	0.0962317	15.6052	6.71179e-55	3.57266e-53
Mp7g14110	7618.14	1.50146	0.141387	10.6194	2.42009e-26	5.40078e-25
Mp4g23710	8323.51	1.50037	0.12801	11.7207	9.97993e-32	2.76367e-30
Mp8g09150	20.2452	1.50037	0.476314	3.14996	0.00163294	0.00494546
Mp2g12220	326.784	1.50016	0.595994	2.51707	0.0118337	0.0284457
Mp3g23100	3120.11	1.4993	0.170969	8.76942	1.79594e-18	2.79823e-17
Mp5g03180	62.6091	1.49785	0.327968	4.56706	4.94619e-06	2.41657e-05
Mp4g01540	1363.13	1.49591	0.122987	12.1632	4.88172e-34	1.49067e-32
Mp1g16800	1803.98	1.49574	0.265057	5.6431	1.67016e-08	1.15861e-07
Mp7g18310	128.139	1.49533	0.250351	5.97291	2.33062e-09	1.78916e-08
Mp6g16150	2625.46	1.4952	0.0811917	18.4156	9.84198e-76	8.11074e-74
Mp3g05490	192.187	1.49504	0.365594	4.08935	4.32583e-05	0.000178838
Mp6g11020	581.415	1.49435	0.200536	7.45178	9.20899e-14	1.04808e-12
Mp7g11870	467.409	1.49336	0.178232	8.37873	5.35007e-17	7.56866e-16
Mp3g11730	1449.87	1.4931	0.113631	13.1399	1.94461e-39	7.17043e-38
Mp8g04850	15.7553	1.49278	0.586652	2.54458	0.0109411	0.026552
Mp2g22530	17.5621	1.49267	0.626057	2.38424	0.0171147	0.0392767
Mp7g03420	175.932	1.49043	0.305502	4.87861	1.06836e-06	5.83206e-06
Mp6g13140	17.6554	1.4895	0.475876	3.13002	0.00174792	0.0052576
Mp3g07340	19.0051	1.48897	0.645297	2.30742	0.0210315	0.0469962
Mp3g17600	854.811	1.48882	0.131546	11.3179	1.07053e-29	2.78418e-28
Mp8g18530	860.733	1.48848	0.133769	11.1272	9.2463e-29	2.29981e-27
Mp6g09300	288.265	1.48811	0.206144	7.21878	5.24564e-13	5.61945e-12
Mp1g22310	92.5559	1.48762	0.292793	5.08078	3.75888e-07	2.18165e-06
Mp4g17050	2331.78	1.48705	0.122477	12.1415	6.3668e-34	1.93122e-32
Mp4g14220	637.736	1.48548	0.478241	3.10613	0.00189551	0.00564937
Mp3g15350	71.4518	1.48501	0.361141	4.11199	3.9227e-05	0.000163307
Mp5g08720	24.1132	1.48371	0.497198	2.98414	0.00284376	0.00806575
Mp3g15100	20.6889	1.48307	0.454758	3.26122	0.00110933	0.00349668
Mp3g22270	46.1888	1.48284	0.511013	2.90177	0.0037106	0.0101725
Mp7g00620	6780.57	1.48167	0.132614	11.1728	5.54071e-29	1.38568e-27
Mp5g15620	33.5512	1.48085	0.52244	2.8345	0.00458981	0.0123018
Mp3g10520	698.049	1.47924	0.131447	11.2535	2.22535e-29	5.65852e-28
Mp8g06490	13436.4	1.47882	0.0615087	24.0425	1.00007e-127	1.5034e-125
Mp5g00620	652.11	1.47179	0.130847	11.2482	2.36384e-29	5.97733e-28
Mp1g07460	1805.49	1.47113	0.123343	11.9272	8.54261e-33	2.46546e-31
Mp3g20450	613.325	1.46938	0.130447	11.2641	1.97272e-29	5.04426e-28
Mp3g10600	4901.54	1.46926	0.240715	6.10373	1.03623e-09	8.30392e-09
Mp1g12700	1338.13	1.46838	0.121942	12.0416	2.14637e-33	6.32809e-32
Mp2g09250	16.0606	1.46824	0.589382	2.49115	0.0127331	0.0303677
Mp7g06580	47.4363	1.46325	0.416539	3.51288	0.000443286	0.00152711
Mp6g20500	82.5744	1.46212	0.316237	4.62348	3.77361e-06	1.87925e-05
Mp4g03870	431.375	1.45823	0.14933	9.76518	1.58833e-22	3.00946e-21
Mp5g06470	240.475	1.45777	0.18255	7.98558	1.39863e-15	1.8153e-14
Mp1g04710	39.2976	1.45748	0.396623	3.67471	0.000238119	0.000858359
Mp6g15610	270.587	1.45662	0.219045	6.64986	2.93375e-11	2.7099e-10
Mp4g06330	1892.26	1.45585	0.142391	10.2243	1.54306e-24	3.21785e-23
Mp6g06820	277.761	1.45169	0.171386	8.47031	2.44751e-17	3.5207e-16
Mp4g19350	1766.92	1.45125	0.152739	9.50147	2.06954e-21	3.71539e-20
Mp7g11900	401.735	1.44906	0.150474	9.62999	5.97325e-22	1.10275e-20
Mp6g10520	5716.66	1.44634	0.238038	6.07608	1.23159e-09	9.7961e-09
Mp8g04480	101.527	1.44589	0.246337	5.86957	4.36932e-09	3.25912e-08
Mp8g04950	5517.91	1.44544	0.134006	10.7864	3.99171e-27	9.30265e-26
Mp1g24980	18.1457	1.44474	0.510165	2.83191	0.00462706	0.0123896
Mp1g20360	29.9503	1.44419	0.463716	3.11438	0.00184331	0.00551281
Mp4g19280	1243.99	1.44393	0.166915	8.6507	5.11835e-18	7.71135e-17
Mp8g09220	490.815	1.44367	0.16334	8.83843	9.70742e-19	1.53169e-17
Mp5g20910	29.9978	1.43997	0.465532	3.09316	0.00198035	0.00586516
Mp4g01080	1793.68	1.43824	0.117784	12.2108	2.72097e-34	8.40246e-33
Mp2g23680	5538.99	1.43812	0.203987	7.05004	1.78866e-12	1.83287e-11
Mp3g05470	148.261	1.43627	0.215007	6.68012	2.38749e-11	2.22183e-10
Mp4g02760	23267.6	1.4362	0.0888572	16.163	9.19186e-59	5.49103e-57
Mp4g02550	137.736	1.43532	0.247536	5.79845	6.69313e-09	4.88591e-08
Mp1g26780	1273.78	1.43305	0.100221	14.2989	2.22284e-46	9.59257e-45
Mp1g12090	96.2153	1.43293	0.344592	4.15833	3.20583e-05	0.000135608
Mp1g20190	63.0747	1.43253	0.33739	4.24591	2.17704e-05	9.50589e-05
Mp6g02000	4665.4	1.43137	0.193965	7.37953	1.58847e-13	1.7739e-12
Mp8g17500	116.837	1.43037	0.26663	5.36462	8.11177e-08	5.1446e-07
Mp4g03130	25.4066	1.43016	0.496074	2.88297	0.0039395	0.0107313
Mp3g10940	68.0661	1.42987	0.340363	4.201	2.65742e-05	0.000114068
Mp5g04120	3838.55	1.42896	0.0851715	16.7774	3.57221e-63	2.3838e-61
Mp5g10410	258.172	1.42703	0.285882	4.99169	5.98548e-07	3.38913e-06
Mp5g06040	739.602	1.42409	0.118899	11.9773	4.67307e-33	1.36597e-31
Mp2g18860	17.3883	1.42345	0.61151	2.32776	0.0199248	0.0448609
Mp5g07740	660.499	1.42315	0.178034	7.99369	1.30957e-15	1.70619e-14
Mp7g13960	76.3496	1.42311	0.575611	2.47234	0.0134231	0.031786
Mp7g10580	711.175	1.42266	0.104288	13.6416	2.26588e-42	8.90727e-41
Mp7g03790	458.354	1.42179	0.159864	8.89375	5.90791e-19	9.38679e-18
Mp5g05150	326.359	1.41936	0.180479	7.8644	3.70859e-15	4.68887e-14
Mp5g18530	258.489	1.41809	0.242682	5.84342	5.11395e-09	3.78494e-08
Mp3g02400	97.597	1.41674	0.254914	5.55769	2.73366e-08	1.84765e-07
Mp8g05080	688.148	1.41626	0.167538	8.45336	2.83036e-17	4.06289e-16
Mp5g23210	47.4948	1.41619	0.508494	2.78506	0.00535174	0.0141009
Mp3g10690	2220.95	1.41596	0.155251	9.12047	7.47992e-20	1.23731e-18
Mp2g23410	292.804	1.41507	0.223606	6.3284	2.47724e-10	2.12202e-09
Mp1g13100	644.747	1.41444	0.145308	9.73409	2.15735e-22	4.05951e-21
Mp6g09730	713.8	1.41268	0.162772	8.67889	3.9965e-18	6.06121e-17
Mp5g24420	73.2606	1.4116	0.273349	5.16409	2.41608e-07	1.4358e-06
Mp5g12930	914.457	1.41137	0.38705	3.64647	0.000265865	0.000952352
Mp6g08020	51.5783	1.41137	0.311794	4.52661	5.99388e-06	2.88719e-05
Mp3g07910	423.374	1.41096	0.166268	8.48606	2.13763e-17	3.08468e-16
Mp2g14830	614.637	1.41063	0.188126	7.49831	6.46465e-14	7.45041e-13
Mp6g19350	21.0413	1.40937	0.551993	2.55323	0.0106728	0.0259747
Mp4g03340	472.927	1.40881	0.223655	6.29906	2.99457e-10	2.54422e-09
Mp4g20000	784.576	1.40846	0.112955	12.4692	1.09926e-35	3.51352e-34
Mp6g00820	1971.32	1.40818	0.143813	9.79175	1.22167e-22	2.33089e-21
Mp7g11560	922.268	1.40682	0.161149	8.72989	2.54918e-18	3.90076e-17
Mp3g13260	3370.27	1.40665	0.152436	9.22782	2.76184e-20	4.6702e-19
Mp7g14030	54.2045	1.40632	0.284547	4.94229	7.72084e-07	4.30228e-06
Mp3g17570	201.98	1.40525	0.238321	5.89647	3.71365e-09	2.79596e-08
Mp6g14340	2200.59	1.40369	0.0973452	14.4197	3.89065e-47	1.74505e-45
Mp4g08870	70.3885	1.40219	0.295996	4.7372	2.16692e-06	1.12414e-05
Mp6g17150	56.146	1.40132	0.287933	4.86683	1.13405e-06	6.16849e-06
Mp1g16950	46.4556	1.40059	0.418489	3.34679	0.000817523	0.00265899
Mp5g19030	548.956	1.3987	0.110266	12.6848	7.1832e-37	2.40848e-35
Mp6g04760	16.6117	1.39801	0.589937	2.36976	0.0177996	0.0406577
Mp5g15740	116.112	1.39695	0.231655	6.03029	1.63664e-09	1.28142e-08
Mp5g13140	18.0602	1.39636	0.551392	2.53243	0.0113274	0.0273682
Mp6g15580	84.9891	1.39409	0.318793	4.37301	1.22546e-05	5.5926e-05
Mp6g05960	259.984	1.39372	0.167802	8.30569	9.92381e-17	1.38106e-15
Mp2g18870	75.2211	1.39232	0.395397	3.52132	0.000429406	0.00148415
Mp4g15030	843.761	1.39121	0.171374	8.11797	4.74042e-16	6.33291e-15
Mp2g03050	550.241	1.3911	0.194179	7.16404	7.83335e-13	8.26854e-12
Mp7g17620	1970.55	1.39046	0.124008	11.2127	3.5332e-29	8.90131e-28
Mp3g02810	1357.72	1.38892	0.135111	10.2799	8.68274e-25	1.8387e-23
Mp1g24060	252.941	1.38841	0.194902	7.12361	1.05133e-12	1.10293e-11
Mp3g10900	279.344	1.38663	0.147427	9.40552	5.17714e-21	9.13849e-20
Mp1g08690	3958.36	1.38549	0.101477	13.6533	1.92911e-42	7.60524e-41
Mp8g15940	584.373	1.38245	0.206388	6.69831	2.10839e-11	1.96879e-10
Mp5g13390	731.198	1.38089	0.296192	4.66215	3.12927e-06	1.57965e-05
Mp8g01050	2327.07	1.37996	0.184091	7.49608	6.57549e-14	7.57177e-13
Mp6g15150	777.834	1.37958	0.178339	7.73572	1.02819e-14	1.26376e-13
Mp5g12480	480.252	1.37418	0.144566	9.50553	1.99041e-21	3.58169e-20
Mp3g09800	846.991	1.37274	0.157881	8.69482	3.47372e-18	5.29771e-17
Mp4g08605	42.3405	1.36914	0.317986	4.30566	1.66487e-05	7.41869e-05
Mp1g28440	5635.32	1.36836	0.171744	7.96744	1.61995e-15	2.09659e-14
Mp7g05380	36.4444	1.36785	0.340204	4.02068	5.80293e-05	0.000234448
Mp3g00740	520.818	1.36732	0.157353	8.68954	3.63907e-18	5.54371e-17
Mp4g05890	22.4369	1.36674	0.458972	2.97782	0.00290306	0.00820873
Mp8g07410	29.7803	1.36595	0.399251	3.42127	0.000623288	0.00208474
Mp5g10190	187.57	1.36508	0.215518	6.33393	2.38998e-10	2.05432e-09
Mp8g06470	737.475	1.36329	0.117123	11.6398	2.58482e-31	7.11475e-30
Mp4g02140	3123.8	1.36151	0.140128	9.71619	2.57231e-22	4.82044e-21
Mp3g20920	5636.58	1.36084	0.156696	8.68457	3.80167e-18	5.77854e-17
Mp5g05250	1317.22	1.36051	0.104543	13.0138	1.02076e-38	3.66511e-37
Mp7g16750	2396.4	1.3603	0.122783	11.0788	1.58914e-28	3.92409e-27
Mp1g04490	5408.51	1.35964	0.119241	11.4025	4.06428e-30	1.06717e-28
Mp8g10120	636.654	1.35939	0.162307	8.37543	5.50214e-17	7.77575e-16
Mp3g19320	2818.14	1.35935	0.221634	6.13329	8.60813e-10	6.93926e-09
Mp8g05150	986.683	1.35915	0.259678	5.23399	1.6589e-07	1.01086e-06
Mp3g24180	181.401	1.35882	0.443021	3.06716	0.00216102	0.00633712
Mp6g03530	33.6617	1.35778	0.450151	3.01627	0.00255908	0.00734232
Mp7g17580	4710.45	1.35379	0.142529	9.4984	2.13149e-21	3.82159e-20
Mp8g14180	1115.57	1.35164	0.171961	7.86017	3.83607e-15	4.84109e-14
Mp7g10320	379.664	1.35081	0.204393	6.60886	3.87278e-11	3.54379e-10
Mp3g13190	2268.56	1.35065	0.104993	12.8642	7.16207e-38	2.49942e-36
Mp4g04900	5643.06	1.34847	0.0855729	15.7582	6.03472e-56	3.32883e-54
Mp4g07710	6386.71	1.34726	0.328829	4.09715	4.18263e-05	0.000173389
Mp8g15410	5434.3	1.34674	0.16477	8.17342	2.99771e-16	4.04824e-15
Mp7g11000	511.164	1.34517	0.224926	5.9805	2.22457e-09	1.71255e-08
Mp4g16150	62.8724	1.34466	0.302453	4.44584	8.75479e-06	4.10563e-05
Mp1g02750	2202.64	1.3432	0.0947409	14.1776	1.26111e-45	5.3083e-44
Mp7g03230	741.627	1.34085	0.158552	8.45679	2.7483e-17	3.94924e-16
Mp1g03600	631.196	1.33869	0.171869	7.789	6.75427e-15	8.39223e-14
Mp1g20040	3076.79	1.33789	0.0841851	15.8922	7.17398e-57	4.08917e-55
Mp5g12280	1397.06	1.33583	0.0966745	13.8179	1.98897e-43	8.05004e-42
Mp2g04100	314.119	1.33371	0.214959	6.2045	5.48721e-10	4.52199e-09
Mp8g08530	28.8432	1.33068	0.398556	3.33876	0.000841538	0.00272996
Mp2g15930	788.351	1.3306	0.11274	11.8024	3.79531e-32	1.07494e-30
Mp2g04460	37.452	1.33047	0.405835	3.27836	0.00104413	0.00331332
Mp3g16260	238.199	1.3301	0.201299	6.60758	3.90666e-11	3.5724e-10
Mp7g12860	20.5325	1.32991	0.525768	2.52947	0.0114236	0.0275714
Mp1g07910	657.253	1.3298	0.107799	12.3359	5.80131e-35	1.81606e-33
Mp8g16980	1419.1	1.32962	0.123912	10.7304	7.33068e-27	1.69025e-25
Mp2g10260	1667.77	1.32936	0.103639	12.8268	1.16053e-37	4.0397e-36
Mp1g27950	153.193	1.32828	0.245487	5.41081	6.27413e-08	4.03337e-07
Mp7g06440	7827.46	1.32643	0.179503	7.38944	1.47451e-13	1.65203e-12
Mp1g22010	1862.56	1.32514	0.0892112	14.854	6.55768e-50	3.09342e-48
Mp4g10860	977.794	1.32366	0.0979133	13.5187	1.21323e-41	4.66208e-40
Mp2g17520	3300.16	1.32261	0.0981047	13.4816	2.0075e-41	7.6711e-40
Mp8g15420	50.8563	1.31939	0.424887	3.10528	0.00190099	0.00566322
Mp1g08360	129.741	1.31932	0.254223	5.18964	2.10696e-07	1.26031e-06
Mp5g19430	16.5692	1.31758	0.512836	2.56921	0.0101929	0.0249623
Mp8g05420	149.461	1.31512	0.332018	3.96099	7.46409e-05	0.00029584
Mp5g02080	96.4575	1.31472	0.35612	3.69179	0.00022268	0.000807812
Mp1g02120	3149	1.31357	0.16682	7.8742	3.4292e-15	4.35575e-14
Mp7g09040	613.35	1.31107	0.116471	11.2566	2.14828e-29	5.47271e-28
Mp7g12450	810.313	1.31097	0.137388	9.54206	1.40022e-21	2.54045e-20
Mp5g01110	37.17	1.30967	0.456573	2.86848	0.00412448	0.0111773
Mp1g11000	4461.03	1.30951	0.109496	11.9595	5.79093e-33	1.68195e-31
Mp3g12880	880.834	1.30874	0.143745	9.10462	8.65727e-20	1.42517e-18
Mp6g05120	31.2096	1.3074	0.554049	2.35971	0.0182891	0.0415814
Mp6g05540	2087.71	1.30462	0.14283	9.13409	6.59605e-20	1.09507e-18
Mp5g10290	15.6494	1.3036	0.534312	2.43977	0.0146967	0.0344264
Mp6g16880	5825.21	1.3031	0.131969	9.87429	5.38116e-23	1.04714e-21
Mp5g08100	762.802	1.30256	0.129891	10.0282	1.14636e-23	2.31643e-22
Mp3g22350	669.472	1.3024	0.207767	6.26855	3.64426e-10	3.07358e-09
Mp3g09120	1526.71	1.30061	0.153983	8.44645	3.00305e-17	4.29725e-16
Mp5g13020	85.2317	1.29868	0.451971	2.87338	0.00406103	0.011025
Mp8g02500	105.637	1.29747	0.238395	5.44252	5.25332e-08	3.40918e-07
Mp8g02950	66.9565	1.29733	0.307334	4.22124	2.42959e-05	0.000105047
Mp2g01240	34.9552	1.29709	0.473631	2.73861	0.00617	0.0160193
Mp5g08750	302.7	1.29481	0.168945	7.66412	1.80068e-14	2.17609e-13
Mp4g15970	48.3677	1.29457	0.435917	2.96977	0.00298027	0.00839756
Mp7g11430	1164.4	1.29364	0.208482	6.20504	5.46838e-10	4.50919e-09
Mp5g15040	101.275	1.29316	0.310262	4.16797	3.07326e-05	0.000130647
Mp2g18580	85.4625	1.29296	0.335153	3.85782	0.000114404	0.000438756
Mp7g05020	755.946	1.29261	0.218918	5.90455	3.53615e-09	2.6682e-08
Mp2g01400	542.926	1.29212	0.145502	8.88045	6.65911e-19	1.05558e-17
Mp3g15980	77.468	1.2904	0.377517	3.41812	0.000630555	0.00210647
Mp2g20150	158.493	1.29012	0.200111	6.44704	1.14057e-10	1.00341e-09
Mp4g09210	13797	1.28971	0.0503721	25.6037	1.38757e-144	2.63638e-142
Mp5g16730	365.403	1.28962	0.226414	5.69584	1.22764e-08	8.6926e-08
Mp6g11570	173.744	1.28928	0.181036	7.12167	1.06628e-12	1.11604e-11
Mp8g16320	3655.3	1.28927	0.0903531	14.2692	3.40294e-46	1.46391e-44
Mp2g18830	282.367	1.2886	0.323081	3.98848	6.64969e-05	0.000265987
Mp7g16270	1626.56	1.28782	0.15169	8.48979	2.07008e-17	2.99987e-16
Mp5g06080	1119.95	1.28736	0.147983	8.69936	3.33772e-18	5.09598e-17
Mp1g26850	41.5996	1.28658	0.422994	3.04161	0.00235317	0.0068318
Mp7g02860	3213.05	1.28585	0.1755	7.3268	2.35708e-13	2.59829e-12
Mp6g15680	5970.82	1.28495	0.116826	10.9988	3.87341e-28	9.44533e-27
Mp7g13750	39.0332	1.28465	0.392235	3.2752	0.00105587	0.00334514
Mp5g06150	1068.44	1.28362	0.135772	9.45423	3.25399e-21	5.78863e-20
Mp1g18380	135.508	1.28203	0.254804	5.03143	4.86845e-07	2.77849e-06
Mp8g12970	1180.7	1.28172	0.124467	10.2977	7.21808e-25	1.53806e-23
Mp7g07110	213.791	1.28144	0.236737	5.41291	6.20082e-08	3.98811e-07
Mp6g14510	319.41	1.28105	0.188273	6.80422	1.01597e-11	9.73968e-11
Mp1g14970	37.6575	1.28091	0.391084	3.27528	0.00105559	0.00334502
Mp1g26000	28.1136	1.28006	0.460015	2.78264	0.00539187	0.0141984
Mp8g01290	370.675	1.27988	0.175759	7.28199	3.28921e-13	3.59971e-12
Mp2g23755	1256.14	1.27983	0.146285	8.7489	2.15439e-18	3.33394e-17
Mp7g00640	2576.93	1.27936	0.116377	10.9933	4.11787e-28	1.00236e-26
Mp3g20930	308.308	1.27747	0.226689	5.63533	1.74721e-08	1.20838e-07
Mp5g19690	8956.29	1.276	0.0987373	12.9232	3.32877e-38	1.18587e-36
Mp3g07270	27.6994	1.27483	0.423877	3.00755	0.00263358	0.00753397
Mp2g23775	758.459	1.27453	0.143494	8.88206	6.56328e-19	1.0416e-17
Mp4g23540	513.31	1.27428	0.128055	9.95108	2.49454e-23	4.98909e-22
Mp1g07530	37.2495	1.27362	0.438455	2.9048	0.00367492	0.0100788
Mp6g03920	2525.01	1.27326	0.130731	9.73951	2.04545e-22	3.85423e-21
Mp4g15590	551.141	1.27324	0.253429	5.02403	5.0599e-07	2.88294e-06
Mp7g14040	46.877	1.27079	0.413968	3.06977	0.00214226	0.0062902
Mp4g13160	88.0243	1.27029	0.248057	5.12095	3.03997e-07	1.78255e-06
Mp7g13160	145.256	1.26918	0.257624	4.92647	8.37269e-07	4.64311e-06
Mp3g06950	66.4267	1.26789	0.437178	2.90017	0.00372965	0.0102166
Mp6g20560	108.294	1.2662	0.257763	4.91227	9.0026e-07	4.96195e-06
Mp1g16110	173.159	1.26541	0.204564	6.18586	6.17659e-10	5.04452e-09
Mp5g04430	25.5299	1.26419	0.446746	2.82977	0.0046582	0.0124656
Mp2g21670	2158.69	1.26417	0.0807584	15.6538	3.13055e-55	1.69272e-53
Mp6g07680	18.9436	1.26365	0.546372	2.3128	0.0207337	0.0464065
Mp5g20590	2568.95	1.26326	0.503243	2.51023	0.0120652	0.0289361
Mp6g03700	162.623	1.26152	0.211232	5.97221	2.3406e-09	1.79581e-08
Mp3g01810	725.148	1.26025	0.155052	8.12795	4.36597e-16	5.83837e-15
Mp3g20090	486.037	1.25522	0.119118	10.5376	5.79479e-26	1.27448e-24
Mp1g03750	4891.63	1.25291	0.206339	6.07212	1.26234e-09	1.00225e-08
Mp4g00450	129.16	1.2512	0.272751	4.58733	4.48957e-06	2.21218e-05
Mp3g24330	45.7906	1.25036	0.347017	3.60317	0.000314365	0.00111172
Mp8g07550	936.674	1.24878	0.150398	8.30318	1.01357e-16	1.40911e-15
Mp3g21730	28.7567	1.2477	0.448922	2.77932	0.00544728	0.014325
Mp8g16780	4275.28	1.24629	0.0953609	13.0692	4.93795e-39	1.79181e-37
Mp8g12350	1264.4	1.24573	0.165823	7.5124	5.8055e-14	6.70771e-13
Mp6g11300	438.064	1.24497	0.177424	7.01692	2.2682e-12	2.30527e-11
Mp1g09370	672.382	1.24256	0.240047	5.17631	2.26313e-07	1.34959e-06
Mp2g06030	48.8438	1.24233	0.320683	3.87402	0.000107055	0.00041277
Mp8g08500	1033.41	1.24186	0.139374	8.91029	5.08977e-19	8.11516e-18
Mp3g16920	87.9918	1.24063	0.258688	4.79586	1.61979e-06	8.58866e-06
Mp4g13880	438.486	1.23957	0.151467	8.18378	2.75067e-16	3.73305e-15
Mp4g12690	3858.79	1.23615	0.358849	3.44477	0.000571554	0.0019263
Mp4g16430	876.766	1.23504	0.133047	9.28276	1.65137e-20	2.82738e-19
Mp6g02500	65.487	1.23407	0.250913	4.91833	8.72862e-07	4.82845e-06
Mp2g24490	27.0771	1.23315	0.436666	2.82402	0.00474253	0.0126665
Mp5g18460	91.4223	1.23243	0.30903	3.98807	6.66122e-05	0.000266371
Mp6g15940	38.6925	1.23148	0.421072	2.92462	0.00344875	0.00953108
Mp7g16570	541.361	1.23053	0.189186	6.50435	7.80284e-11	6.95394e-10
Mp7g13890	3463.81	1.23051	0.0951397	12.9337	2.90624e-38	1.03805e-36
Mp6g11440	1570.91	1.22974	0.121045	10.1594	3.01057e-24	6.21186e-23
Mp5g17910	949.858	1.22919	0.26327	4.66895	3.02744e-06	1.53296e-05
Mp2g19680	1510.91	1.22884	0.129835	9.46462	2.94643e-21	5.24832e-20
Mp5g17000	1122.37	1.22766	0.119747	10.2521	1.15748e-24	2.43605e-23
Mp4g14420	78.081	1.22729	0.365754	3.35551	0.000792187	0.00258618
Mp6g09380	3641.42	1.22677	0.197826	6.20126	5.60143e-10	4.61056e-09
Mp6g19130	88.1833	1.22608	0.408717	2.99984	0.00270125	0.00770499
Mp7g15890	271.018	1.22579	0.234577	5.22552	1.73664e-07	1.05354e-06
Mp5g16230	122.767	1.22484	0.370826	3.30301	0.000956522	0.00307021
Mp8g11780	3748.6	1.22441	0.0957196	12.7916	1.82603e-37	6.2764e-36
Mp8g01780	2274.49	1.22323	0.118326	10.3378	4.75442e-25	1.01944e-23
Mp6g11960	201.916	1.22153	0.270451	4.51664	6.28273e-06	3.01571e-05
Mp6g08000	19.5715	1.22146	0.524078	2.33069	0.0197699	0.0445556
Mp1g05920	3471.32	1.22038	0.118338	10.3127	6.17694e-25	1.32239e-23
Mp6g09640	2817.22	1.21946	0.172795	7.05731	1.69761e-12	1.74612e-11
Mp2g18480	524.943	1.21773	0.172291	7.06789	1.57309e-12	1.62047e-11
Mp6g09840	710.101	1.21757	0.105469	11.5444	7.88085e-31	2.12643e-29
Mp7g05440	768.049	1.2175	0.120569	10.098	5.6394e-24	1.15145e-22
Mp5g17620	1673.69	1.21673	0.171088	7.1117	1.14619e-12	1.1942e-11
Mp3g00790	846.861	1.21518	0.150685	8.06436	7.36224e-16	9.71219e-15
Mp3g20460	22.3988	1.21336	0.513108	2.36472	0.0180438	0.0411193
Mp7g07600	210.405	1.21299	0.230122	5.27109	1.35617e-07	8.37583e-07
Mp4g01940	2706.79	1.21165	0.144872	8.36356	6.08522e-17	8.55558e-16
Mp1g13410	2504.6	1.21052	0.148062	8.17576	2.93995e-16	3.97416e-15
Mp1g05030	947.439	1.2101	0.120954	10.0046	1.45439e-23	2.92589e-22
Mp3g14800	1114.65	1.20997	0.114462	10.571	4.06307e-26	8.99398e-25
Mp1g23050	2527.23	1.2099	0.0849204	14.2475	4.6455e-46	1.97976e-44
Mp3g13950	2750.34	1.20923	0.180743	6.69037	2.22609e-11	2.07587e-10
Mp1g08580	232.813	1.20909	0.231292	5.22755	1.7177e-07	1.04297e-06
Mp5g06190	1502.47	1.20801	0.265068	4.55735	5.1803e-06	2.52014e-05
Mp2g25330	306.79	1.20754	0.164678	7.3327	2.25564e-13	2.49452e-12
Mp1g19310	3625.18	1.20719	0.192903	6.25803	3.89867e-10	3.27603e-09
Mp6g10310	48.3848	1.20703	0.296581	4.06982	4.70501e-05	0.000193416
Mp7g10590	2273.73	1.20481	0.0963799	12.5006	7.40868e-36	2.38472e-34
Mp1g21260	32.2791	1.20449	0.414197	2.90802	0.00363729	0.00998356
Mp1g00620	5513.56	1.20441	0.166371	7.2393	4.51012e-13	4.87349e-12
Mp2g24850	2826.2	1.20383	0.181843	6.62018	3.58762e-11	3.28946e-10
Mp1g19490	44.6537	1.20331	0.386984	3.10946	0.00187427	0.0055897
Mp5g08730	493.683	1.20257	0.26331	4.56712	4.94463e-06	2.41657e-05
Mp3g17020	305.215	1.2018	0.162453	7.39784	1.3842e-13	1.55722e-12
Mp4g22540	58.7907	1.2018	0.4565	2.63263	0.00847263	0.0211777
Mp5g05700	53.8722	1.20115	0.36981	3.24801	0.00116214	0.00364133
Mp3g08370	633.794	1.20051	0.178689	6.71844	1.83684e-11	1.72346e-10
Mp4g01950	3428.52	1.19839	0.192694	6.21913	4.99929e-10	4.14235e-09
Mp1g09080	1533.25	1.19747	0.117548	10.187	2.26543e-24	4.70274e-23
Mp3g16190	711.072	1.19722	0.125791	9.51751	1.77386e-21	3.2056e-20
Mp7g04270	1717.17	1.19521	0.0870062	13.7371	6.08456e-43	2.43382e-41
Mp7g07210	137.386	1.19504	0.267567	4.46631	7.95788e-06	3.75911e-05
Mp1g15150	778.697	1.19482	0.139873	8.54214	1.31764e-17	1.94029e-16
Mp1g21780	203.613	1.19429	0.213104	5.60425	2.09159e-08	1.43351e-07
Mp5g02050	60.2074	1.19306	0.462103	2.58181	0.00982837	0.0241777
Mp4g14730	522.382	1.19298	0.488794	2.44067	0.01466	0.0343524
Mp4g05380	2209.07	1.19248	0.103503	11.5212	1.03177e-30	2.74604e-29
Mp7g17330	213.265	1.19161	0.19516	6.10581	1.02279e-09	8.20153e-09
Mp6g20040	11280.6	1.18698	0.0927492	12.7978	1.68684e-37	5.82727e-36
Mp8g17560	3361.05	1.18584	0.121891	9.72864	2.27606e-22	4.27699e-21
Mp5g12520	158.407	1.18561	0.285	4.16003	3.18212e-05	0.00013473
Mp4g14000	2538.45	1.18501	0.0946188	12.5241	5.51366e-36	1.77894e-34
Mp7g06110	7097.94	1.18428	0.127687	9.2749	1.7778e-20	3.02492e-19
Mp2g09910	1132.02	1.18334	0.0980581	12.0677	1.56446e-33	4.6729e-32
Mp1g07250	1419.18	1.18266	0.156462	7.5588	4.06792e-14	4.76041e-13
Mp4g02110	3989.12	1.18173	0.0960808	12.2993	9.13221e-35	2.85225e-33
Mp2g07830	19.4808	1.17578	0.511886	2.29696	0.0216209	0.0481482
Mp4g22980	2408.28	1.17538	0.193444	6.07607	1.23167e-09	9.7961e-09
Mp8g01540	849.394	1.17401	0.116198	10.1035	5.32876e-24	1.09292e-22
Mp7g15440	627.97	1.17374	0.271849	4.31761	1.57726e-05	7.05726e-05
Mp1g20250	74.4498	1.17323	0.267456	4.38662	1.15123e-05	5.29195e-05
Mp5g22700	5020.52	1.17243	0.109356	10.7213	8.0897e-27	1.85062e-25
Mp3g14930	496.757	1.17166	0.251474	4.65916	3.17502e-06	1.60038e-05
Mp8g17320	885.939	1.17159	0.103889	11.2773	1.69916e-29	4.36107e-28
Mp5g15810	1591.18	1.17136	0.100937	11.6048	3.89581e-31	1.06589e-29
Mp3g15830	15.122	1.17098	0.495145	2.36492	0.0180339	0.0411036
Mp1g29560	1589.91	1.16931	0.101134	11.562	6.41642e-31	1.73815e-29
Mp7g14390	6539.16	1.169	0.106603	10.9659	5.57229e-28	1.3468e-26
Mp4g21360	1136	1.16819	0.097297	12.0064	3.28767e-33	9.63068e-32
Mp3g18710	1887.37	1.16781	0.107297	10.8839	1.37543e-27	3.26665e-26
Mp4g04010	47.1245	1.16777	0.39782	2.93543	0.00333081	0.00925562
Mp3g20110	2531.69	1.16693	0.0887783	13.1443	1.83414e-39	6.78136e-38
Mp4g10190	1820.17	1.16687	0.0865154	13.4875	1.85386e-41	7.10386e-40
Mp3g13120	1214.99	1.16624	0.149038	7.82512	5.0719e-15	6.34799e-14
Mp2g15380	1500.29	1.16591	0.240912	4.83955	1.30132e-06	7.00319e-06
Mp8g01280	235.472	1.16579	0.173501	6.7192	1.82723e-11	1.71561e-10
Mp1g18800	737.198	1.16494	0.124316	9.37081	7.1979e-21	1.25436e-19
Mp4g09740	64.9777	1.16436	0.277585	4.19459	2.73371e-05	0.000117159
Mp2g05810	2152.77	1.16366	0.395332	2.94349	0.00324533	0.00904751
Mp2g21770	2695.75	1.16355	0.160647	7.24292	4.39123e-13	4.75253e-12
Mp8g04970	147.536	1.1626	0.224109	5.18766	2.12957e-07	1.27272e-06
Mp4g04210	49.5625	1.16257	0.357563	3.25137	0.00114852	0.00360505
Mp4g18170	351.701	1.16099	0.153764	7.55052	4.33526e-14	5.06027e-13
Mp4g12890	101.524	1.16033	0.278415	4.16762	3.07791e-05	0.000130804
Mp7g10020	849.636	1.15949	0.149797	7.74041	9.90985e-15	1.21913e-13
Mp6g14300	450.513	1.15931	0.124541	9.30868	1.29425e-20	2.22709e-19
Mp7g06900	34.9282	1.15918	0.40315	2.87532	0.00403617	0.0109705
Mp4g04540	1505.64	1.1577	0.0822714	14.0717	5.66545e-45	2.36291e-43
Mp2g15440	1265.16	1.1576	0.367969	3.14592	0.00165566	0.00500872
Mp2g17820	3975.4	1.1576	0.170932	6.77226	1.26785e-11	1.20866e-10
Mp8g13400	1132.07	1.15416	0.175451	6.57827	4.75942e-11	4.31757e-10
Mp3g05040	28.1224	1.15313	0.466337	2.47274	0.0134083	0.0317619
Mp2g12380	362.183	1.15111	0.143428	8.02569	1.00955e-15	1.32032e-14
Mp5g16890	1190.85	1.14815	0.20536	5.5909	2.25894e-08	1.53973e-07
Mp1g21770	86.6757	1.14657	0.299641	3.82646	0.000129997	0.000493577
Mp3g10460	450.467	1.14226	0.194306	5.87865	4.13614e-09	3.09532e-08
Mp8g02940	9553.97	1.14208	0.198131	5.76425	8.20214e-09	5.91636e-08
Mp2g00910	769.903	1.14164	0.144747	7.88714	3.09199e-15	3.93547e-14
Mp6g00420	890.531	1.14121	0.129357	8.82215	1.12278e-18	1.76345e-17
Mp5g08810	1000.82	1.13982	0.116923	9.74846	1.87281e-22	3.5338e-21
Mp5g00540	524.612	1.13964	0.143907	7.91929	2.38869e-15	3.06541e-14
Mp1g24830	441.223	1.13963	0.218738	5.21004	1.88803e-07	1.13881e-06
Mp2g16490	52.13	1.13922	0.347448	3.27881	0.00104247	0.00330959
Mp5g06710	28.7336	1.13912	0.406804	2.80017	0.00510753	0.0135357
Mp3g09430	2276.43	1.13863	0.126729	8.98477	2.59274e-19	4.16788e-18
Mp5g03880	1342.35	1.13652	0.103213	11.0114	3.36753e-28	8.23353e-27
Mp5g04420	1523.05	1.13644	0.166554	6.82324	8.90105e-12	8.58719e-11
Mp4g17170	1918.68	1.13575	0.102227	11.1101	1.12007e-28	2.78087e-27
Mp4g18140	623.327	1.13533	0.122033	9.30349	1.35915e-20	2.3329e-19
Mp4g03060	67.2878	1.1347	0.276246	4.10758	3.99828e-05	0.000166188
Mp5g06690	7302.85	1.13307	0.0923422	12.2703	1.30761e-34	4.06547e-33
Mp4g19320	328.579	1.13286	0.212877	5.32167	1.02819e-07	6.42268e-07
Mp4g02130	3100.31	1.13258	0.414971	2.7293	0.00634686	0.0164224
Mp7g15420	920.633	1.13118	0.199689	5.66474	1.47249e-08	1.03089e-07
Mp1g16430	1723.86	1.13025	0.120601	9.37176	7.13316e-21	1.24466e-19
Mp8g15350	414.858	1.12984	0.147473	7.6613	1.84065e-14	2.22243e-13
Mp4g07160	38.1609	1.12867	0.378448	2.98238	0.00286021	0.00810432
Mp1g21760	340.727	1.12688	0.161368	6.98334	2.88253e-12	2.90375e-11
Mp2g23900	403.783	1.12546	0.319783	3.51944	0.000432456	0.00149394
Mp8g04260	45.1293	1.12541	0.368276	3.0559	0.0022439	0.00655908
Mp3g03790	74.8196	1.12516	0.283295	3.97169	7.13651e-05	0.000284131
Mp8g08460	5001.58	1.1246	0.0954045	11.7877	4.51634e-32	1.27126e-30
Mp3g09020	1932.51	1.12391	0.103071	10.9042	1.10008e-27	2.62636e-26
Mp1g03850	714.39	1.12373	0.176596	6.36328	1.97491e-10	1.70668e-09
Mp2g19990	23.6295	1.12365	0.410687	2.73604	0.00621841	0.0161236
Mp2g18340	284.91	1.12304	0.187147	6.00082	1.96324e-09	1.51907e-08
Mp6g04460	728.004	1.12223	0.180693	6.21068	5.27556e-10	4.35807e-09
Mp7g00860	274.921	1.12178	0.183511	6.11289	9.78414e-10	7.86873e-09
Mp5g00670	138.957	1.12075	0.271046	4.13492	3.55084e-05	0.000149325
Mp4g14210	480.714	1.12059	0.29548	3.79243	0.000149179	0.000560498
Mp1g11700	3150.48	1.11973	0.151568	7.38764	1.49452e-13	1.67308e-12
Mp1g00170	732.514	1.1196	0.13122	8.53224	1.43544e-17	2.10696e-16
Mp7g03880	3324.49	1.119	0.0920176	12.1607	5.03366e-34	1.53364e-32
Mp6g01570	922.51	1.11865	0.122574	9.1263	7.08785e-20	1.17529e-18
Mp6g20600	1051.64	1.1184	0.159783	6.99948	2.56908e-12	2.59756e-11
Mp4g11630	31.7943	1.11701	0.470411	2.37455	0.0175706	0.0402218
Mp8g10450	375.59	1.11663	0.330922	3.37431	0.000740013	0.00243292
Mp1g24720	1467.5	1.11628	0.122563	9.10775	8.4105e-20	1.38621e-18
Mp7g16240	442.836	1.1156	0.160513	6.9502	3.64758e-12	3.64226e-11
Mp7g01460	168.739	1.11448	0.19942	5.5886	2.28903e-08	1.55946e-07
Mp6g18010	365.091	1.11171	0.147416	7.5413	4.65294e-14	5.408e-13
Mp3g14290	1732.36	1.11093	0.0837237	13.269	3.49998e-40	1.30463e-38
Mp2g16980	150.507	1.1108	0.233175	4.7638	1.8998e-06	9.95757e-06
Mp3g20250	986.613	1.10994	0.134968	8.22377	1.97196e-16	2.69765e-15
Mp4g06820	2364.81	1.10938	0.135504	8.18706	2.67677e-16	3.63637e-15
Mp1g12670	73.218	1.10933	0.354628	3.12817	0.00175899	0.00528858
Mp6g08270	55.4833	1.10887	0.348819	3.17894	0.00147814	0.00452243
Mp2g09790	785.3	1.10795	0.149257	7.42312	1.14397e-13	1.29656e-12
Mp1g17590	5935.8	1.10752	0.146847	7.54203	4.6272e-14	5.38266e-13
Mp7g01720	8379.67	1.10713	0.100218	11.0472	2.26174e-28	5.54492e-27
Mp3g09390	923.556	1.1062	0.112335	9.84736	7.03703e-23	1.3597e-21
Mp6g18760	181.919	1.10612	0.237112	4.66499	3.08635e-06	1.55971e-05
Mp8g03590	1029.81	1.10448	0.127418	8.66817	4.39125e-18	6.6305e-17
Mp8g15450	1551.11	1.10122	0.0913373	12.0566	1.78997e-33	5.33481e-32
Mp4g07560	746.878	1.09957	0.111026	9.90368	4.01217e-23	7.90872e-22
Mp7g16490	57.7641	1.09931	0.312236	3.52075	0.000430323	0.00148695
Mp5g10950	1208.13	1.0986	0.463977	2.36779	0.0178945	0.0408403
Mp6g08170	1496.38	1.09766	0.162547	6.75287	1.44948e-11	1.37347e-10
Mp5g14530	44.3284	1.0966	0.438157	2.50275	0.0123231	0.0294928
Mp1g21080	1122.46	1.09652	0.108565	10.1001	5.51752e-24	1.12825e-22
Mp1g10830	852.346	1.09617	0.129358	8.47396	2.37193e-17	3.41917e-16
Mp5g03770	1111.2	1.09374	0.160611	6.8099	9.76685e-12	9.38936e-11
Mp3g15190	804.941	1.09206	0.102013	10.7052	9.62655e-27	2.18756e-25
Mp5g07570	623.36	1.08912	0.207979	5.23668	1.6349e-07	9.97565e-07
Mp8g07330	6434.22	1.0861	0.087663	12.3895	2.9806e-35	9.35197e-34
Mp5g15850	3494.82	1.08518	0.136899	7.92684	2.24798e-15	2.88755e-14
Mp4g23780	267.298	1.08401	0.178447	6.07467	1.24244e-09	9.87601e-09
Mp8g06730	2649.4	1.0832	0.0801003	13.5231	1.14321e-41	4.40539e-40
Mp8g02280	31.6476	1.08287	0.443246	2.44304	0.0145643	0.0341514
Mp8g15190	1514.89	1.08245	0.153532	7.05027	1.78567e-12	1.83228e-11
Mp5g17800	306.254	1.08195	0.20055	5.3949	6.85606e-08	4.3848e-07
Mp8g02190	292.439	1.08105	0.142178	7.60345	2.8834e-14	3.41514e-13
Mp5g14790	923.44	1.08068	0.127062	8.50513	1.81389e-17	2.64259e-16
Mp8g00560	412.607	1.08065	0.171074	6.31685	2.66944e-10	2.27952e-09
Mp2g16440	1156.89	1.07911	0.10875	9.92287	3.3111e-23	6.55512e-22
Mp5g08070	70.0063	1.07807	0.330953	3.25747	0.0011241	0.00353917
Mp2g26180	3119.67	1.07724	0.101302	10.634	2.07133e-26	4.63004e-25
Mp6g17450	1391.67	1.07644	0.145049	7.42123	1.16035e-13	1.31404e-12
Mp4g10800	460.883	1.07599	0.23246	4.62872	3.67927e-06	1.83695e-05
Mp8g13320	56.1904	1.07444	0.318028	3.37845	0.000728948	0.00240058
Mp2g18000	1850.9	1.07435	0.0911045	11.7925	4.26773e-32	1.20376e-30
Mp6g06810	224.504	1.07338	0.199667	5.37583	7.62295e-08	4.8571e-07
Mp8g11700	372.305	1.07167	0.205563	5.21334	1.85467e-07	1.12066e-06
Mp1g22540	22.4861	1.07164	0.464146	2.30884	0.0209527	0.0468508
Mp3g02050	1459.44	1.07066	0.122105	8.76834	1.81324e-18	2.82196e-17
Mp7g10770	421.245	1.06888	0.19085	5.60063	2.13571e-08	1.46156e-07
Mp8g10500	4773.93	1.06879	0.144361	7.4036	1.32541e-13	1.49354e-12
Mp7g14590	432.745	1.06877	0.139918	7.63849	2.1978e-14	2.62584e-13
Mp3g18340	1061.97	1.06849	0.10448	10.2268	1.50373e-24	3.14062e-23
Mp7g17040	1997.77	1.06822	0.145231	7.35537	1.90404e-13	2.11251e-12
Mp1g28560	319.302	1.06744	0.138773	7.69203	1.44819e-14	1.77045e-13
Mp1g12080	2519.65	1.06703	0.113937	9.36504	7.60238e-21	1.32316e-19
Mp7g19210	1314.95	1.06627	0.119187	8.94625	3.67751e-19	5.88401e-18
Mp7g05000	616.267	1.06619	0.132531	8.04485	8.63532e-16	1.1337e-14
Mp6g07950	3232.08	1.06583	0.132184	8.06326	7.42836e-16	9.78997e-15
Mp2g25300	46.2544	1.06575	0.418918	2.54405	0.0109574	0.026587
Mp3g10560	5341.34	1.06535	0.0946921	11.2507	2.29758e-29	5.82055e-28
Mp1g05260	73.9707	1.06308	0.254807	4.1721	3.01801e-05	0.000128418
Mp4g08890	16864.3	1.06271	0.215571	4.92972	8.23464e-07	4.57664e-06
Mp1g28540	1707.94	1.06269	0.0831131	12.7861	1.96025e-37	6.72084e-36
Mp7g05860	239.731	1.06253	0.159316	6.66932	2.56992e-11	2.38188e-10
Mp6g21350	3764.4	1.06198	0.127408	8.33528	7.73133e-17	1.08254e-15
Mp3g11790	1445.92	1.06123	0.0981181	10.8158	2.89693e-27	6.78596e-26
Mp4g10510	1071.57	1.05996	0.136003	7.79361	6.51235e-15	8.10636e-14
Mp6g17220	1975.24	1.05994	0.140007	7.57062	3.71457e-14	4.37686e-13
Mp1g20750	621.899	1.05953	0.115062	9.20833	3.31251e-20	5.57382e-19
Mp1g14810	549.949	1.05937	0.16345	6.48129	9.09443e-11	8.05776e-10
Mp5g20090	1968.5	1.05905	0.238921	4.43263	9.30891e-06	4.34628e-05
Mp8g14960	3052.31	1.05901	0.121996	8.68075	3.93163e-18	5.96944e-17
Mp5g08640	232.307	1.05832	0.152605	6.93502	4.06157e-12	4.04383e-11
Mp4g11410	38455.6	1.05622	0.0823693	12.823	1.21916e-37	4.23302e-36
Mp2g23390	1407.82	1.0552	0.167856	6.28634	3.2503e-10	2.74979e-09
Mp2g23580	1865.42	1.05506	0.238848	4.41726	9.99587e-06	4.64009e-05
Mp2g24510	10292.8	1.05374	0.160277	6.57452	4.88093e-11	4.42193e-10
Mp4g19540	197.607	1.0527	0.269636	3.90415	9.45576e-05	0.000367582
Mp3g02460	676.844	1.05192	0.21696	4.84845	1.24431e-06	6.72018e-06
Mp2g25960	832.043	1.05071	0.133219	7.88711	3.09257e-15	3.93547e-14
Mp3g02550	473.847	1.05063	0.173639	6.05064	1.44268e-09	1.13882e-08
Mp3g07190	52.5132	1.04785	0.414697	2.52678	0.0115112	0.0277596
Mp4g02170	228.804	1.04776	0.169218	6.19178	5.949e-10	4.87904e-09
Mp5g04910	3904.65	1.04699	0.134737	7.77061	7.8111e-15	9.68774e-14
Mp2g24020	39.1476	1.04486	0.394293	2.64996	0.0080501	0.0202734
Mp1g28170	39.1704	1.04372	0.362959	2.87558	0.0040328	0.0109658
Mp1g17210	93.5763	1.04227	0.291678	3.57336	0.000352432	0.00123591
Mp6g03790	707.452	1.04211	0.218514	4.76909	1.85056e-06	9.70693e-06
Mp1g06160	1649	1.04138	0.14707	7.08089	1.4323e-12	1.48152e-11
Mp3g17650	772.709	1.04077	0.111834	9.30637	1.32275e-20	2.27327e-19
Mp5g06260	1612.94	1.04017	0.144428	7.20196	5.9354e-13	6.31877e-12
Mp8g01190	3296.76	1.04013	0.0780667	13.3236	1.68734e-40	6.35889e-39
Mp2g11890	5865.77	1.03909	0.0921158	11.2802	1.64325e-29	4.2298e-28
Mp1g03700	70.7894	1.03798	0.369904	2.80607	0.00501493	0.0133186
Mp5g13970	89.287	1.03739	0.295676	3.50853	0.000450585	0.00154952
Mp4g01290	1047.3	1.03514	0.191722	5.39918	6.69467e-08	4.28961e-07
Mp3g03810	4623.75	1.03276	0.0900046	11.4745	1.77236e-30	4.69882e-29
Mp4g21120	120.36	1.03147	0.319605	3.22732	0.00124954	0.0038814
Mp5g13980	831.103	1.03109	0.104396	9.87675	5.25077e-23	1.02323e-21
Mp6g08660	235.392	1.03054	0.172379	5.97837	2.25378e-09	1.73309e-08
Mp8g17680	11233.6	1.02975	0.152651	6.74582	1.5217e-11	1.43664e-10
Mp5g07980	127.382	1.02967	0.237145	4.34192	1.4124e-05	6.38733e-05
Mp1g03570	1207.27	1.02962	0.115145	8.94195	3.82363e-19	6.11066e-18
Mp8g02310	147.722	1.0293	0.246842	4.16986	3.04782e-05	0.000129646
Mp8g02590	64.8902	1.02777	0.297499	3.4547	0.000550896	0.00186342
Mp1g16280	367.276	1.0276	0.146545	7.01221	2.34583e-12	2.3824e-11
Mp5g21860	107.314	1.02723	0.24995	4.10973	3.96114e-05	0.000164857
Mp6g07390	465.213	1.02699	0.219479	4.67922	2.87969e-06	1.46392e-05
Mp3g21010	484.674	1.0269	0.150864	6.80681	9.97869e-12	9.58627e-11
Mp3g19390	322.42	1.02549	0.274914	3.73022	0.00019131	0.00070315
Mp3g06040	1668.21	1.0243	0.176114	5.81613	6.02263e-09	4.42479e-08
Mp1g00270	874.705	1.02404	0.120136	8.52405	1.54068e-17	2.25658e-16
Mp6g18850	41.1361	1.02332	0.412085	2.48327	0.0130184	0.0309725
Mp4g23700	8724.41	1.02246	0.118863	8.60203	7.83176e-18	1.17091e-16
Mp2g20880	23244.6	1.01975	0.0805732	12.6561	1.03456e-36	3.45189e-35
Mp3g17610	115.1	1.01889	0.271005	3.75967	0.000170135	0.000631087
Mp4g16930	668.416	1.01667	0.192244	5.28846	1.23354e-07	7.63911e-07
Mp3g03030	199.191	1.01665	0.202018	5.03249	4.84158e-07	2.76431e-06
Mp6g06510	207.34	1.01491	0.229001	4.4319	9.34075e-06	4.35965e-05
Mp3g15540	1540.86	1.01472	0.119081	8.52122	1.57878e-17	2.30992e-16
Mp5g20130	859.685	1.01388	0.172693	5.87098	4.33221e-09	3.23497e-08
Mp4g20960	2116.09	1.01385	0.176541	5.74285	9.3096e-09	6.67481e-08
Mp8g06690	1752.98	1.01371	0.160117	6.33103	2.43525e-10	2.08866e-09
Mp4g08080	1360.1	1.01239	0.180154	5.61955	1.91457e-08	1.31549e-07
Mp6g00490	1913.72	1.0107	0.155125	6.51539	7.25027e-11	6.47836e-10
Mp4g17690	379.401	1.01065	0.301907	3.34756	0.00081526	0.00265352
Mp1g08170	146.742	1.01055	0.303261	3.33226	0.000861434	0.00278657
Mp1g24460	9920.79	1.00996	0.0601619	16.7873	3.02238e-63	2.02677e-61
Mp6g05140	852.881	1.0092	0.110956	9.09546	9.41867e-20	1.54493e-18
Mp2g22330	5595.39	1.00886	0.0893711	11.2885	1.49617e-29	3.86911e-28
Mp2g06620	1204.65	1.00821	0.14748	6.83624	8.12984e-12	7.89327e-11
Mp7g03580	754.363	1.00521	0.156533	6.42171	1.3475e-10	1.18014e-09
Mp6g17160	2274.87	1.00355	0.143757	6.98091	2.93275e-12	2.94567e-11
Mp4g17000	938.541	1.00223	0.123301	8.12839	4.35047e-16	5.82333e-15
Mp7g06420	280.753	1.0017	0.136726	7.32633	2.36535e-13	2.60532e-12
Mp3g22890	4253	1.00149	0.0980065	10.2186	1.63711e-24	3.40879e-23
Mp7g15820	464.886	1.00103	0.123334	8.11644	4.80069e-16	6.40091e-15
Mp7g14140	227	-1.0004	0.387716	-2.58025	0.00987294	0.0242786
Mp2g15330	1596.44	-1.00042	0.130988	-7.63752	2.2144e-14	2.64106e-13
Mp2g01170	194.336	-1.00095	0.19417	-5.15501	2.5362e-07	1.50456e-06
Mp3g06560	1197.6	-1.0029	0.39131	-2.56294	0.010379	0.0253409
Mp7g12630	698.095	-1.00488	0.130691	-7.68901	1.48278e-14	1.80949e-13
Mp3g11320	157.537	-1.00546	0.204094	-4.92646	8.37321e-07	4.64311e-06
Mp1g25730	572.806	-1.00851	0.178141	-5.66129	1.50237e-08	1.04966e-07
Mp6g15260	724.117	-1.01029	0.0993854	-10.1653	2.83159e-24	5.85138e-23
Mp2g02170	130.647	-1.01105	0.266714	-3.79077	0.000150183	0.00056365
Mp2g02820	4299.05	-1.01144	0.235565	-4.29369	1.75729e-05	7.79244e-05
Mp3g06430	221.008	-1.01184	0.191112	-5.29449	1.19351e-07	7.40126e-07
Mp2g09760	2459.53	-1.01248	0.116677	-8.67764	4.04079e-18	6.1216e-17
Mp1g23940	645.989	-1.01272	0.231199	-4.38028	1.18527e-05	5.42837e-05
Mp3g20270	417.812	-1.0137	0.15446	-6.56286	5.27838e-11	4.76936e-10
Mp3g15760	173.588	-1.01426	0.192627	-5.26541	1.39874e-07	8.62703e-07
Mp1g12590	2433.88	-1.01545	0.13729	-7.39642	1.399e-13	1.57241e-12
Mp4g04090	490.266	-1.01697	0.165025	-6.16255	7.15808e-10	5.80798e-09
Mp7g09910	100.742	-1.01731	0.266095	-3.82309	0.000131787	0.000499544
Mp7g03540	3655.24	-1.01734	0.222376	-4.57484	4.76593e-06	2.33601e-05
Mp3g01940	40.9586	-1.01804	0.388061	-2.62341	0.00870554	0.0216846
Mp8g16900	2670.8	-1.0182	0.155393	-6.55245	5.66001e-11	5.09736e-10
Mp3g03880	192.511	-1.01887	0.312658	-3.25874	0.00111906	0.00352494
Mp1g21280	843.771	-1.01907	0.274955	-3.70631	0.000210304	0.000765965
Mp1g07710	1464.61	-1.01961	0.131355	-7.76223	8.34462e-15	1.0312e-13
Mp6g00590	7235.82	-1.02224	0.146398	-6.98258	2.89813e-12	2.91518e-11
Mp1g04780	394.294	-1.02283	0.127437	-8.02616	1.00573e-15	1.31659e-14
Mp5g14440	119.654	-1.02412	0.309488	-3.30909	0.000936003	0.00301
Mp1g22270	2966.66	-1.02502	0.123181	-8.32129	8.70131e-17	1.21712e-15
Mp2g17480	513.353	-1.02542	0.193734	-5.29292	1.20378e-07	7.46156e-07
Mp2g24690	420.781	-1.02565	0.237377	-4.32079	1.55474e-05	6.96653e-05
Mp2g19860	38.2371	-1.02664	0.408706	-2.51193	0.0120072	0.0288121
Mp3g23340	6208.57	-1.02946	0.197649	-5.20853	1.90346e-07	1.1466e-06
Mp8g05520	139.675	-1.0303	0.239887	-4.29493	1.74748e-05	7.75398e-05
Mp1g14180	1018.15	-1.03085	0.0932464	-11.0552	2.06978e-28	5.08341e-27
Mp2g02000	7657.85	-1.0396	0.157015	-6.621	3.56772e-11	3.2734e-10
Mp3g23590	1147.23	-1.03981	0.0960177	-10.8294	2.49909e-27	5.88425e-26
Mp5g15020	2896.88	-1.04047	0.208967	-4.97912	6.38747e-07	3.60433e-06
Mp8g08270	1611.76	-1.04072	0.108731	-9.57154	1.05325e-21	1.91857e-20
Mp3g03900	7703.52	-1.04132	0.112434	-9.26158	2.0143e-20	3.41881e-19
Mp7g13270	239.919	-1.04314	0.171449	-6.08425	1.17035e-09	9.32463e-09
Mp3g07730	947.379	-1.04493	0.182206	-5.73487	9.75896e-09	6.9787e-08
Mp8g12510	979.788	-1.04542	0.21351	-4.89635	9.76338e-07	5.36182e-06
Mp6g10370	90.3612	-1.04556	0.257894	-4.05423	5.02992e-05	0.000205462
Mp6g02380	129.507	-1.04606	0.301238	-3.47254	0.000515563	0.00175358
Mp2g01330	184.707	-1.04705	0.225022	-4.65309	3.26993e-06	1.64337e-05
Mp6g16290	165.606	-1.04779	0.261548	-4.00609	6.17313e-05	0.00024794
Mp7g15030	2314.62	-1.04805	0.121394	-8.63346	5.95229e-18	8.9089e-17
Mp1g06700	135.468	-1.04849	0.233921	-4.48225	7.38589e-06	3.5083e-05
Mp8g12010	270.256	-1.04879	0.176246	-5.95072	2.66966e-09	2.03233e-08
Mp4g04280	1061.9	-1.04942	0.158838	-6.60688	3.92512e-11	3.58689e-10
Mp1g18330	489.671	-1.05052	0.2457	-4.27564	1.90588e-05	8.40774e-05
Mp7g07930	498.6	-1.05161	0.264463	-3.97641	6.99646e-05	0.000278961
Mp7g15300	751.484	-1.05244	0.275189	-3.82443	0.000131073	0.000497247
Mp4g06670	1316.96	-1.05256	0.139841	-7.5268	5.19986e-14	6.02831e-13
Mp8g02890	256.779	-1.05361	0.178844	-5.89121	3.83372e-09	2.87687e-08
Mp4g02730	6008.02	-1.05428	0.158025	-6.67159	2.53045e-11	2.34848e-10
Mp6g19490	306.739	-1.05483	0.281372	-3.74886	0.00017764	0.000656078
Mp6g18230	1489.42	-1.05506	0.165253	-6.38451	1.71947e-10	1.49349e-09
Mp1g27070	1825.46	-1.05563	0.100793	-10.4732	1.14651e-25	2.50548e-24
Mp5g19290	607.877	-1.05698	0.198648	-5.32089	1.03263e-07	6.44744e-07
Mp8g17230	545.869	-1.05724	0.191803	-5.51213	3.54519e-08	2.36346e-07
Mp8g15840	3882.29	-1.05855	0.159487	-6.63725	3.19595e-11	2.94414e-10
Mp6g20310	94.4168	-1.06185	0.266202	-3.98888	6.63857e-05	0.000265698
Mp7g15410	52.9867	-1.06209	0.426281	-2.49154	0.0127192	0.0303398
Mp1g08510	1384.22	-1.06216	0.110472	-9.61469	6.93161e-22	1.27624e-20
Mp3g11070	179.16	-1.06396	0.253928	-4.19	2.78952e-05	0.000119364
Mp8g11450	2685.85	-1.06825	0.145212	-7.35648	1.88816e-13	2.0966e-12
Mp8g13940	1528.16	-1.0687	0.124955	-8.55268	1.20262e-17	1.77858e-16
Mp8g16590	83.8042	-1.06997	0.287455	-3.72222	0.000197477	0.000724064
Mp3g12760	149.961	-1.07066	0.194275	-5.51107	3.56669e-08	2.37663e-07
Mp6g11920	59.2836	-1.07075	0.433545	-2.46975	0.0135208	0.0320007
Mp6g16350	842.195	-1.07095	0.205365	-5.21486	1.83957e-07	1.11253e-06
Mp7g11710	219.051	-1.07204	0.183681	-5.83643	5.33322e-09	3.93944e-08
Mp8g06260	149.791	-1.0724	0.329841	-3.25127	0.00114892	0.00360505
Mp6g02710	147.567	-1.07258	0.183514	-5.84464	5.07674e-09	3.76218e-08
Mp7g09310	372.257	-1.0733	0.183249	-5.85706	4.71146e-09	3.49907e-08
Mp5g21150	682.573	-1.07347	0.139699	-7.68412	1.54054e-14	1.87831e-13
Mp3g14680	1401.42	-1.0746	0.243576	-4.41179	1.0252e-05	4.74933e-05
Mp4g18390	1329.98	-1.07463	0.158511	-6.77952	1.20573e-11	1.15024e-10
Mp3g06810	557.498	-1.07497	0.148649	-7.23157	4.77431e-13	5.14272e-12
Mp1g05340	8765.84	-1.07693	0.103246	-10.4306	1.79671e-25	3.91385e-24
Mp8g16460	4119.2	-1.07813	0.171993	-6.26842	3.6474e-10	3.07433e-09
Mp3g03390	76.2678	-1.07832	0.369039	-2.92196	0.00347836	0.00960321
Mp4g03850	414.672	-1.07842	0.133781	-8.06106	7.5635e-16	9.95849e-15
Mp3g24870	153.18	-1.07906	0.276657	-3.90035	9.60542e-05	0.00037309
Mp5g09050	353.945	-1.07912	0.144279	-7.47943	7.46432e-14	8.55926e-13
Mp6g08030	596.568	-1.07925	0.185939	-5.80434	6.46214e-09	4.72739e-08
Mp7g19320	172.267	-1.08121	0.262652	-4.11651	3.84656e-05	0.000160332
Mp1g07130	219.847	-1.08152	0.185805	-5.82071	5.85994e-09	4.30989e-08
Mp1g10030	622.692	-1.08358	0.158475	-6.83751	8.05826e-12	7.8349e-11
Mp2g24710	59.1252	-1.08384	0.336165	-3.22412	0.00126362	0.00392157
Mp1g11890	474.613	-1.08444	0.192714	-5.62718	1.83184e-08	1.26308e-07
Mp7g05600	641.425	-1.08485	0.147493	-7.35523	1.90595e-13	2.11292e-12
Mp8g16550	555.957	-1.0852	0.206489	-5.25547	1.47644e-07	9.04107e-07
Mp6g10840	475.434	-1.08663	0.16524	-6.57608	4.83001e-11	4.3787e-10
Mp5g13760	2937.01	-1.08723	0.214589	-5.06657	4.05041e-07	2.33895e-06
Mp3g12300	1606	-1.0873	0.164731	-6.60049	4.09807e-11	3.73744e-10
Mp2g17120	928.23	-1.08798	0.185257	-5.8728	4.28493e-09	3.20316e-08
Mp1g17980	2012.45	-1.08921	0.109683	-9.93052	3.06652e-23	6.11516e-22
Mp4g19870	2065.75	-1.09103	0.122455	-8.9097	5.1172e-19	8.14939e-18
Mp4g09090	6418.72	-1.09106	0.149348	-7.30551	2.76223e-13	3.03096e-12
Mp3g18700	1094.23	-1.0911	0.131945	-8.26932	1.34723e-16	1.86728e-15
Mp2g16560	4693.45	-1.09225	0.38105	-2.86643	0.00415128	0.0112388
Mp6g00840	649.92	-1.09246	0.167314	-6.52942	6.60235e-11	5.92263e-10
Mp2g08060	66.7506	-1.09294	0.276315	-3.95543	7.63977e-05	0.000302233
Mp3g03930	5423.78	-1.09343	0.130672	-8.36774	5.87357e-17	8.27502e-16
Mp3g17770	2775.01	-1.09413	0.106209	-10.3017	6.92256e-25	1.47739e-23
Mp3g14660	578.19	-1.09558	0.165995	-6.60006	4.10993e-11	3.74326e-10
Mp4g18930	77.451	-1.09595	0.315708	-3.4714	0.000517756	0.0017606
Mp5g14540	1175.89	-1.09691	0.148793	-7.3721	1.67956e-13	1.87104e-12
Mp1g15010	67.3808	-1.097	0.309666	-3.54254	0.000396299	0.00137773
Mp7g05560	818.05	-1.09903	0.12725	-8.63677	5.78244e-18	8.66415e-17
Mp6g03150	4490.56	-1.10048	0.0802149	-13.7191	7.8004e-43	3.11106e-41
Mp3g03370	207.316	-1.10092	0.22167	-4.9665	6.81731e-07	3.8253e-06
Mp5g22430	4272.82	-1.10225	0.131952	-8.3534	6.63274e-17	9.3158e-16
Mp2g08650	3691.08	-1.10242	0.107374	-10.2671	9.91331e-25	2.09604e-23
Mp8g06540	262.298	-1.10898	0.219424	-5.05403	4.32583e-07	2.48331e-06
Mp8g10060	224.42	-1.11034	0.304574	-3.64553	0.000266838	0.000955336
Mp7g11200	61.6621	-1.112	0.464904	-2.39189	0.0167618	0.0385704
Mp5g09070	191.719	-1.1131	0.220149	-5.05615	4.2781e-07	2.46004e-06
Mp4g09780	561.171	-1.11609	0.130823	-8.5313	1.44716e-17	2.12188e-16
Mp2g16690	1269.52	-1.1167	0.141484	-7.89276	2.95581e-15	3.76845e-14
Mp6g18480	2089.75	-1.11701	0.116589	-9.58076	9.63341e-22	1.75713e-20
Mp8g03360	1207.99	-1.11775	0.0983911	-11.3603	6.59478e-30	1.72498e-28
Mp7g09960	534.541	-1.11881	0.121767	-9.18811	3.99799e-20	6.70251e-19
Mp6g04650	827.444	-1.12145	0.124829	-8.98387	2.61396e-19	4.19706e-18
Mp5g19070	44.5772	-1.12226	0.346379	-3.23999	0.00119533	0.00372996
Mp3g10510	643.117	-1.12775	0.209889	-5.3731	7.73954e-08	4.9268e-07
Mp1g11290	2105.88	-1.13114	0.134259	-8.42505	3.60587e-17	5.13302e-16
Mp8g07760	1891.28	-1.13774	0.148272	-7.6733	1.6763e-14	2.03477e-13
Mp4g16270	198.228	-1.13932	0.256003	-4.45042	8.57018e-06	4.02748e-05
Mp8g05510	372.503	-1.14135	0.148657	-7.67777	1.61884e-14	1.96676e-13
Mp5g18490	252.16	-1.14248	0.256407	-4.45572	8.3612e-06	3.93739e-05
Mp1g09310	908.291	-1.14336	0.14902	-7.67252	1.68649e-14	2.04431e-13
Mp7g12850	2480.68	-1.14458	0.139187	-8.22334	1.97913e-16	2.70475e-15
Mp4g09360	76.3462	-1.14541	0.270662	-4.2319	2.3173e-05	0.000100669
Mp4g13720	324.474	-1.14587	0.158406	-7.23377	4.69767e-13	5.06415e-12
Mp5g12030	27.1083	-1.15025	0.481784	-2.38747	0.0169647	0.0389719
Mp4g16320	80.6146	-1.15477	0.329318	-3.50655	0.000453953	0.00155873
Mp4g22280	89.1251	-1.15572	0.26203	-4.41065	1.0306e-05	4.77273e-05
Mp8g08780	325.969	-1.15721	0.160324	-7.21793	5.27847e-13	5.65019e-12
Mp3g01000	1690.52	-1.15843	0.144967	-7.99101	1.33833e-15	1.74033e-14
Mp2g03280	66.0663	-1.16115	0.308728	-3.76106	0.000169197	0.000628118
Mp3g03690	2887.55	-1.16156	0.490958	-2.3659	0.0179864	0.0410159
Mp1g13540	850.486	-1.16159	0.167536	-6.93339	4.10886e-12	4.08794e-11
Mp1g28780	476.135	-1.1626	0.220892	-5.26323	1.41544e-07	8.71432e-07
Mp5g23390	63.6907	-1.16308	0.327395	-3.55254	0.000381535	0.00133046
Mp6g09180	499.938	-1.16426	0.172323	-6.75625	1.41613e-11	1.34346e-10
Mp5g16560	277.004	-1.16491	0.248012	-4.69699	2.64023e-06	1.35174e-05
Mp2g03290	46.9565	-1.16691	0.369987	-3.15391	0.00161099	0.00488438
Mp7g03490	2156.37	-1.16695	0.19367	-6.02545	1.6864e-09	1.31453e-08
Mp7g17770	538.939	-1.1676	0.170934	-6.83074	8.44761e-12	8.18437e-11
Mp8g00920	238.616	-1.16771	0.242163	-4.82201	1.42118e-06	7.60633e-06
Mp1g05790	1219.95	-1.168	0.143941	-8.11442	4.8813e-16	6.50207e-15
Mp2g05600	2189.12	-1.16957	0.150613	-7.76537	8.14084e-15	1.00693e-13
Mp1g29480	1211.4	-1.1702	0.131397	-8.90584	5.29843e-19	8.4282e-18
Mp7g19330	3612.4	-1.17205	0.0872702	-13.4301	4.02872e-41	1.53091e-39
Mp1g17840	326.321	-1.17279	0.198341	-5.91303	3.35867e-09	2.54129e-08
Mp2g11920	660.169	-1.17498	0.135848	-8.64923	5.18494e-18	7.80308e-17
Mp4g04860	65.048	-1.1758	0.474692	-2.47698	0.0132499	0.0314249
Mp6g03240	726.066	-1.17628	0.28899	-4.07029	4.69543e-05	0.000193164
Mp1g15110	1511.54	-1.17742	0.118898	-9.90277	4.04907e-23	7.96997e-22
Mp7g06850	2152.07	-1.17784	0.169586	-6.94542	3.7734e-12	3.7624e-11
Mp5g22580	239.841	-1.18079	0.246078	-4.79842	1.59923e-06	8.48953e-06
Mp4g11020	106.386	-1.18571	0.23802	-4.98157	6.307e-07	3.56086e-06
Mp2g24010	1614.85	-1.1906	0.123918	-9.60796	7.4004e-22	1.36072e-20
Mp5g20400	854.744	-1.19125	0.276576	-4.30714	1.65379e-05	7.37895e-05
Mp7g02370	1837.41	-1.19145	0.189999	-6.27082	3.59145e-10	3.03091e-09
Mp3g18500	63.2872	-1.1931	0.382939	-3.11564	0.00183543	0.00549481
Mp4g12660	951.022	-1.19469	0.103266	-11.569	5.91409e-31	1.61165e-29
Mp7g09260	1658.95	-1.19476	0.143243	-8.3408	7.37894e-17	1.03426e-15
Mp1g27620	97.001	-1.19994	0.285836	-4.19801	2.69276e-05	0.000115549
Mp1g22860	568.097	-1.20154	0.182933	-6.56821	5.09223e-11	4.60726e-10
Mp2g14580	70.3267	-1.20318	0.435569	-2.76232	0.00573922	0.0150148
Mp8g15640	460.597	-1.20392	0.179378	-6.71163	1.92466e-11	1.80338e-10
Mp6g00460	124.815	-1.20692	0.227736	-5.29966	1.16021e-07	7.20455e-07
Mp1g12440	3365.87	-1.20893	0.192975	-6.26473	3.73463e-10	3.14012e-09
Mp5g03550	14345	-1.21161	0.214351	-5.65246	1.58172e-08	1.10229e-07
Mp6g13660	465.172	-1.21611	0.156074	-7.79192	6.60008e-15	8.2081e-14
Mp6g18030	75.6432	-1.2168	0.271221	-4.48636	7.24489e-06	3.44491e-05
Mp1g09320	146.915	-1.21685	0.217546	-5.59351	2.22529e-08	1.51982e-07
Mp3g03760	2138.37	-1.21797	0.142519	-8.54602	1.2741e-17	1.8782e-16
Mp1g06380	2920.26	-1.21813	0.147412	-8.26347	1.41501e-16	1.95924e-15
Mp6g15910	1186.71	-1.21951	0.159205	-7.66001	1.85926e-14	2.24094e-13
Mp5g09760	151.837	-1.21969	0.221842	-5.49802	3.84076e-08	2.5518e-07
Mp6g15640	276.657	-1.22078	0.285724	-4.2726	1.93206e-05	8.51225e-05
Mp2g13020	1330.17	-1.2227	0.153445	-7.96833	1.60834e-15	2.08354e-14
Mp5g13540	132.507	-1.22337	0.215943	-5.66525	1.46811e-08	1.02836e-07
Mp3g03520	1115.02	-1.22399	0.220648	-5.54724	2.90213e-08	1.95669e-07
Mp3g03750	128.911	-1.22471	0.216824	-5.64842	1.61932e-08	1.1262e-07
Mp6g07010	248.339	-1.22837	0.357424	-3.43674	0.000588755	0.00197909
Mp8g04780	2513.87	-1.23168	0.164949	-7.46702	8.2032e-14	9.36726e-13
Mp5g00380	138.32	-1.23636	0.256297	-4.82395	1.40745e-06	7.53874e-06
Mp7g07060	3135.45	-1.23663	0.354104	-3.49229	0.000478898	0.00163865
Mp6g19670	105.459	-1.23707	0.275833	-4.48486	7.29608e-06	3.46805e-05
Mp6g19230	1175.84	-1.24303	0.147984	-8.3998	4.47255e-17	6.34036e-16
Mp6g14000	27.934	-1.24434	0.408081	-3.04925	0.00229416	0.00668742
Mp5g02060	287.055	-1.24508	0.279319	-4.45754	8.29067e-06	3.90821e-05
Mp3g21490	816.337	-1.24728	0.179027	-6.96699	3.23799e-12	3.24273e-11
Mp7g17360	117.056	-1.24978	0.267461	-4.67277	2.97172e-06	1.50679e-05
Mp4g10980	1914.68	-1.25278	0.162872	-7.6918	1.45082e-14	1.77207e-13
Mp2g26340	396.06	-1.25342	0.193957	-6.46232	1.03108e-10	9.10009e-10
Mp3g24880	6980.03	-1.25348	0.205005	-6.1144	9.69219e-10	7.79936e-09
Mp8g05050	2441.79	-1.25589	0.119152	-10.5402	5.63741e-26	1.24186e-24
Mp5g13510	562.9	-1.26124	0.155443	-8.11387	4.90308e-16	6.51838e-15
Mp5g21350	1256.64	-1.26351	0.129888	-9.72772	2.29683e-22	4.3101e-21
Mp2g19650	85.0909	-1.26441	0.299134	-4.22691	2.36925e-05	0.000102697
Mp5g16570	1373.04	-1.26688	0.146494	-8.64804	5.2391e-18	7.86728e-17
Mp1g19190	1331.93	-1.26843	0.140257	-9.04357	1.51642e-19	2.47254e-18
Mp2g17270	825.719	-1.26953	0.231686	-5.47954	4.26441e-08	2.80872e-07
Mp2g02180	334.871	-1.2723	0.256185	-4.96635	6.8224e-07	3.82659e-06
Mp1g18320	118.856	-1.27407	0.294103	-4.33205	1.47726e-05	6.66299e-05
Mp6g03510	3387.7	-1.27493	0.136498	-9.34023	9.61267e-21	1.66247e-19
Mp5g20920	69.7318	-1.28007	0.44744	-2.86089	0.0042246	0.0114079
Mp7g01430	93.511	-1.28228	0.390793	-3.28122	0.00103359	0.00328596
Mp3g06660	2049.58	-1.28321	0.135133	-9.4959	2.18316e-21	3.90912e-20
Mp3g17100	1247.63	-1.2834	0.161547	-7.94445	1.95052e-15	2.5149e-14
[truncated: 215 more rows]

## Sheet: Genotype-Treatment Interaction
Genes identified by the WGCNA analysis
Gene_ID	baseMean	log2FoldChange	lfcSE	stat	pvalue	padj
Mp1g24810	23.3735	30	6.009	4.99251	5.95999e-07	0.000209058
Mp5g16250	15.3689	20.9715	5.44517	3.85139	0.000117447	0.0174639
Mp4g18250	23.8538	6.60229	1.56205	4.22668	2.37161e-05	0.00432582
Mp3g19190	20.2971	5.04994	1.26365	3.99632	6.43346e-05	0.0106036
Mp4g16750	80.8824	3.33548	0.899122	3.70972	0.000207492	0.0248991
Mp3g15260	24.9425	3.12621	0.869483	3.59548	0.000323792	0.0349713
Mp2g04050	94.4174	2.69594	0.561925	4.79768	1.60513e-06	0.000482135
Mp2g08480	71.2306	2.11636	0.609652	3.47143	0.000517698	0.049874
Mp2g08330	106.778	2.0876	0.548544	3.8057	0.000141403	0.0201499
Mp1g17680	84.1165	1.99727	0.534628	3.73582	0.000187106	0.0234826
Mp7g06480	3368.6	1.76716	0.333012	5.3066	1.11691e-07	4.9288e-05
Mp6g08020	51.5783	1.75462	0.421736	4.16046	3.17603e-05	0.00549976
Mp4g02710	149.838	1.74745	0.411096	4.25071	2.13095e-05	0.00393938
Mp2g21050	327.227	1.57587	0.343807	4.58361	4.57025e-06	0.00101631
Mp2g06930	461.718	1.56925	0.33094	4.7418	2.11828e-06	0.000579562
Mp4g17360	1099.11	1.54719	0.378748	4.085	4.4076e-05	0.00744394
Mp7g17120	1591.88	1.54703	0.246073	6.28687	3.23933e-10	3.16529e-07
Mp2g04410	605.118	1.43587	0.377959	3.79902	0.000145272	0.0203862
Mp7g15360	156.81	1.42553	0.369126	3.86191	0.000112502	0.0169124
Mp3g22750	145.33	1.41597	0.355908	3.97847	6.93595e-05	0.0111628
Mp3g10530	201.493	1.39024	0.374529	3.71196	0.000205657	0.0248972
Mp5g23150	2116.47	1.23517	0.208966	5.91084	3.40371e-09	2.32814e-06
Mp7g10800	1757.67	1.235	0.202341	6.10355	1.03736e-09	8.3477e-07
Mp7g07280	494.592	1.2221	0.205426	5.94912	2.69588e-09	2.04887e-06
Mp7g01350	454.55	1.19352	0.337585	3.53546	0.00040707	0.0412498
Mp8g03410	96.1207	1.1898	0.330249	3.60274	0.00031488	0.0349713
Mp3g12790	196.416	1.15592	0.245934	4.70014	2.59987e-06	0.000658633
Mp8g16410	278.965	1.14304	0.260496	4.38796	1.14421e-05	0.00233624
Mp2g00040	1796.01	1.13169	0.18299	6.1844	6.23392e-10	5.68534e-07
Mp1g17670	488.22	1.10774	0.238002	4.65433	3.25032e-06	0.000780076
Mp2g01860	1865.62	1.09952	0.20592	5.33955	9.31788e-08	4.39547e-05
Mp5g22120	224.771	1.04109	0.229405	4.5382	5.67378e-06	0.00121277
Mp6g20360	2466.56	1.03723	0.178017	5.82661	5.65652e-09	3.51733e-06
Mp1g14080	1147.93	1.00413	0.16936	5.92899	3.04804e-09	2.19459e-06
Mp7g17110	666.789	1.00032	0.208588	4.79568	1.62121e-06	0.000482135
Mp7g11900	401.735	0.996942	0.214481	4.64815	3.34921e-06	0.000789951
Mp5g23140	9911.64	0.964864	0.272329	3.54301	0.000395585	0.0403851
Mp3g07140	1976.48	0.910079	0.168825	5.39068	7.01932e-08	3.69324e-05
Mp2g21520	2680.56	0.893981	0.22405	3.99011	6.6044e-05	0.0107557
Mp4g15940	4648.27	0.890744	0.152686	5.83385	5.41632e-09	3.51733e-06
Mp4g19840	2436.61	0.890095	0.187519	4.74669	2.06776e-06	0.000579562
Mp6g05270	1693.27	0.866188	0.163811	5.28771	1.23855e-07	5.29479e-05
Mp2g08980	963.062	0.865697	0.150395	5.75617	8.60442e-09	5.11776e-06
Mp4g09760	345.192	0.864732	0.247375	3.49564	0.00047293	0.046212
Mp3g15460	693.224	0.854465	0.237346	3.60008	0.000318124	0.0349713
Mp5g13950	3156.91	0.850619	0.150819	5.64002	1.70031e-08	9.30412e-06
Mp6g14300	450.513	0.84026	0.177763	4.72686	2.28021e-06	0.000595091
Mp3g13340	370.302	0.837822	0.221669	3.77961	0.000157076	0.0212805
Mp5g23660	1139.94	0.834713	0.179883	4.64031	3.47893e-06	0.000806641
Mp5g17870	1124.84	0.822197	0.183538	4.47972	7.4741e-06	0.00157301
Mp7g06980	834.537	0.810007	0.220471	3.67399	0.000238796	0.0276842
Mp2g01830	704.833	0.80987	0.189636	4.27065	1.94906e-05	0.0037032
Mp3g24400	1547.21	0.808288	0.214667	3.76531	0.00016634	0.0216717
Mp3g24410	3127.39	0.782579	0.196871	3.97508	7.03563e-05	0.0111916
Mp8g03810	2109	0.777133	0.151114	5.14271	2.70809e-07	0.000108961
Mp3g20300	905.288	0.762179	0.204828	3.72107	0.000198384	0.0244495
Mp3g17430	21118.7	0.753794	0.114303	6.59467	4.26189e-11	4.48482e-08
Mp7g00730	2314.96	0.744632	0.109422	6.80513	1.00956e-11	1.38108e-08
Mp1g16280	367.276	0.740182	0.20681	3.57904	0.000344859	0.0364386
Mp3g15870	496.557	0.726927	0.164382	4.42219	9.77045e-06	0.00202515
Mp5g07390	1558.86	0.725173	0.191077	3.79519	0.000147531	0.0203862
Mp8g12680	2738.04	0.724631	0.173924	4.16637	3.09483e-05	0.00542785
Mp1g28530	1499.93	0.713999	0.171778	4.15653	3.23121e-05	0.00552536
Mp7g10580	711.175	0.701375	0.147104	4.76788	1.86173e-06	0.000541882
Mp5g13980	831.103	0.698573	0.147233	4.74467	2.08849e-06	0.000579562
Mp4g22380	5315.76	0.695252	0.147112	4.726	2.28989e-06	0.000595091
Mp2g06140	1417.82	0.659659	0.185703	3.55223	0.000381976	0.0398888
Mp5g15130	783.606	0.656651	0.162943	4.02994	5.57901e-05	0.00930743
Mp6g13450	2067.17	0.644461	0.170624	3.77709	0.000158671	0.0212805
Mp5g06040	739.602	0.622927	0.167584	3.71711	0.000201512	0.0246133
Mp4g12050	1529.73	0.6061	0.130135	4.65749	3.2009e-06	0.000780076
Mp2g21950	4359.16	0.589058	0.168132	3.50355	0.000459093	0.0455101
Mp3g07630	1399.81	0.588508	0.156013	3.77216	0.000161841	0.021495
Mp2g15930	788.351	0.571065	0.158859	3.59478	0.000324661	0.0349713
Mp8g12580	9527.8	0.566728	0.151918	3.73049	0.000191111	0.0237673
Mp5g03010	1827.31	0.513615	0.122652	4.18757	2.81953e-05	0.00500924
Mp3g12660	1962.07	0.493864	0.137985	3.57911	0.000344772	0.0364386
Mp7g04270	1717.17	0.45288	0.122748	3.68952	0.000224674	0.026496
Mp8g06490	13436.4	0.321521	0.0869561	3.69752	0.000217719	0.0258991
Mp7g00560	10850.9	-0.361424	0.101882	-3.54748	0.000388938	0.0403081
Mp5g07150	3264.1	-0.438432	0.116715	-3.75644	0.000172347	0.0222425
Mp1g18410	3897.81	-0.443094	0.0903999	-4.90149	9.51121e-07	0.000302589
Mp1g05950	1115.72	-0.459396	0.120336	-3.81762	0.000134744	0.0196095
Mp2g08920	2540.4	-0.497252	0.13281	-3.74409	0.000181048	0.0229328
Mp1g28710	2605.53	-0.511599	0.144354	-3.54405	0.000394035	0.0403851
Mp2g17870	4137.18	-0.523744	0.106783	-4.90473	9.35538e-07	0.000302589
Mp4g20140	1474.91	-0.530369	0.121108	-4.37931	1.19058e-05	0.00239517
Mp4g16370	2080.03	-0.565058	0.16153	-3.49816	0.000468483	0.0461068
Mp4g21690	2089.86	-0.568286	0.156173	-3.63883	0.000273875	0.0309637
Mp3g07160	20859.6	-0.613382	0.163425	-3.7533	0.000174523	0.0223128
Mp6g02540	2118.64	-0.686615	0.176701	-3.88574	0.000102019	0.0156812
Mp2g11980	2839.45	-0.709818	0.196707	-3.6085	0.000307967	0.0345327
Mp7g01590	1134.36	-0.744919	0.195373	-3.8128	0.000137402	0.019786
Mp5g03880	1342.35	-0.759357	0.145584	-5.21595	1.82877e-07	7.58108e-05
Mp8g13250	17630.2	-0.764169	0.1581	-4.83344	1.34193e-06	0.000417218
Mp3g19670	1866.48	-0.789665	0.180984	-4.36317	1.28192e-05	0.00250524
Mp6g06220	2491.52	-0.792059	0.216597	-3.65683	0.000255352	0.0291101
Mp3g01980	2761.41	-0.7944	0.170306	-4.66456	3.09285e-06	0.000769275
Mp8g09770	4245.81	-0.810176	0.226435	-3.57797	0.000346273	0.0364386
Mp2g02650	13135.1	-0.851955	0.216468	-3.9357	8.29545e-05	0.0130439
Mp6g03560	170.544	-0.866969	0.246893	-3.51152	0.000445552	0.0444901
Mp3g17580	2081.91	-0.914167	0.242528	-3.76933	0.000163686	0.021531
Mp2g00910	769.903	-0.972211	0.210116	-4.62702	3.70959e-06	0.000845787
Mp7g09350	2330.6	-1.00067	0.196923	-5.08151	3.74439e-07	0.000134798
Mp6g07600	7594.54	-1.00951	0.267234	-3.77762	0.000158335	0.0212805
Mp4g10470	1754.79	-1.03644	0.243147	-4.26262	2.02043e-05	0.00378624
Mp7g02860	3213.05	-1.05033	0.249875	-4.20344	2.62894e-05	0.00473209
Mp6g11460	262.992	-1.12747	0.323703	-3.48303	0.000495764	0.0480996
Mp4g03350	702.063	-1.17266	0.271287	-4.32257	1.54225e-05	0.00297155
Mp5g18380	12409.8	-1.27036	0.290782	-4.36876	1.24953e-05	0.00247733
Mp8g07540	1892.73	-1.31782	0.24672	-5.34138	9.22435e-08	4.39547e-05
Mp4g03340	472.927	-1.4851	0.325153	-4.56738	4.93859e-06	0.00107238
Mp2g23490	1711.61	-1.50291	0.328006	-4.58197	4.60608e-06	0.00101631
Mp5g02630	652.174	-1.55286	0.234233	-6.62957	3.36662e-11	3.83795e-08
Mp8g05060	465.517	-2.27118	0.445821	-5.09439	3.49869e-07	0.00013295
Mp1g22360	4318.98	-2.40539	0.509119	-4.72461	2.30554e-06	0.000595091
Mp5g16520	231.806	-2.40837	0.48647	-4.95071	7.39422e-07	0.000246714
Mp8g02750	425.605	-2.43328	0.455611	-5.34069	9.25919e-08	4.39547e-05
Mp3g06900	25.7041	-2.50507	0.655905	-3.81927	0.000133849	0.0196095
Mp7g07900	15621.4	-2.72876	0.180265	-15.1375	9.16394e-52	6.26813e-48
Mp2g00930	2407.13	-3.04589	0.59312	-5.13537	2.81596e-07	0.000110064
Mp5g20047	1627.75	-3.38434	0.682387	-4.95955	7.06549e-07	0.00024164
Mp4g19940	413.739	-3.39435	0.875201	-3.87836	0.000105161	0.0159845
Mp1g22370	3845.61	-3.42071	0.328825	-10.4028	2.40701e-25	5.48799e-22
Mp2g18870	75.2211	-3.56577	0.700656	-5.08918	3.59609e-07	0.000132958
Mp1g22410	1611.05	-3.7239	0.298226	-12.4868	8.8094e-36	2.41025e-32
Mp3g13820	28.3368	-4.12021	1.11756	-3.6868	0.000227092	0.0265523
Mp5g16480	310.239	-4.50053	0.845259	-5.32444	1.01264e-07	4.61764e-05
Mp1g22380	701.049	-4.64257	1.32121	-3.51389	0.000441595	0.0444193
Mp1g22420	1883.51	-4.95109	0.329854	-15.01	6.31908e-51	2.8815e-47
Mp1g22390	3329.3	-5.12893	0.358081	-14.3234	1.56282e-46	5.34484e-43
Mp3g03330	7.25104	-5.23386	1.45569	-3.59545	0.000323834	0.0349713
Mp3g13810	11.631	-5.27143	1.44082	-3.65863	0.00025357	0.0291101
Mp5g20043	916.659	-5.65586	0.730504	-7.7424	9.75556e-15	1.6682e-11
Mp5g16440	1257.88	-5.74476	0.698264	-8.2272	1.91632e-16	3.74505e-13
Mp3g24060	430.616	-5.97004	1.52288	-3.92023	8.84652e-05	0.0137523
Mp3g06600	672.496	-6.35646	0.3749	-16.9551	1.76471e-64	2.41413e-60
Mp5g16460	437.987	-6.82147	1.19945	-5.68716	1.29168e-08	7.36259e-06
Mp5g02270.	8.32159	-7.05663	1.85908	-3.79577	0.000147186	0.0203862
Mp5g16450	211.78	-7.39765	1.20634	-6.13231	8.66095e-10	7.40511e-07
Mp5g16470	312.688	-8.23907	1.23191	-6.68802	2.26207e-11	2.81319e-08
Mp2g18830	282.367	-9.0459	1.26308	-7.16178	7.96388e-13	1.21051e-09

## Sheet: Turquoise Module
Genes belonging to the Turquoise Module
Mp1g14080
Mp1g16280
Mp1g17670
Mp1g17680
Mp1g28530
Mp1g28710
Mp2g00040
Mp2g00910
Mp2g00930
Mp2g01830
Mp2g01860
Mp2g02650
Mp2g04050
Mp2g04410
Mp2g06140
Mp2g06930
Mp2g08330
Mp2g08480
Mp2g08920
Mp2g08980
Mp2g11980
Mp2g15930
Mp2g17870
Mp2g18830
Mp2g18870
Mp2g21050
Mp2g21520
Mp2g21950
Mp2g23490
Mp3g01980
Mp3g06600
Mp3g07140
Mp3g07630
Mp3g10530
Mp3g12660
Mp3g12790
Mp3g13340
Mp3g15260
Mp3g15460
Mp3g15870
Mp3g17430
Mp3g17580
Mp3g19190
Mp3g19670
Mp3g20300
Mp3g22750
Mp3g24060
Mp3g24400
Mp3g24410
Mp4g02710
Mp4g03340
Mp4g03350
Mp4g09760
Mp4g10470
Mp4g12050
Mp4g15940
Mp4g16370
Mp4g16750
Mp4g17360
Mp4g18250
Mp4g19840
Mp4g19940
Mp4g22380
Mp5g02630
Mp5g03010
Mp5g03880
Mp5g06040
Mp5g07150
Mp5g07390
Mp5g13950
Mp5g13980
Mp5g15130
Mp5g16440
Mp5g16450
Mp5g16460
Mp5g16470
Mp5g16480
Mp5g16520
Mp5g17870
Mp5g20043
Mp5g20047
Mp5g22120
Mp5g23140
Mp5g23150
Mp5g23660
Mp6g05270
Mp6g06220
Mp6g07600
Mp6g11460
Mp6g13450
Mp6g14300
Mp6g20360
Mp7g00560
Mp7g00730
Mp7g01350
Mp7g02860
Mp7g04270
Mp7g06480
Mp7g06980
Mp7g07280
Mp7g07900
Mp7g09350
Mp7g10580
Mp7g10800
Mp7g11900
Mp7g15360
Mp7g17110
Mp7g17120
Mp8g02750
Mp8g03810
Mp8g05060
Mp8g06490
Mp8g09770
Mp8g12580
Mp8g12680
Mp8g13250
Mp8g16410

## Sheet: Grey Module
Genes belonging yo the Grey Module
Mp1g05950
Mp1g18410
Mp1g22360
Mp1g22370
Mp1g22380
Mp1g22390
Mp1g22410
Mp1g22420
Mp1g24810
Mp3g03330
Mp3g06900
Mp3g07160
Mp3g13810
Mp3g13820
Mp4g20140
Mp4g21690
Mp5g02270.
Mp5g16250
Mp5g18380
Mp6g02540
Mp6g03560
Mp6g08020
Mp7g01590
Mp8g03410
Mp8g07540
