# Supplementary material for: Dinor-12-oxo-phytodienoic acid conjugation with amino acids inhibits its phytohormone bioactivity in Marchantia polymorpha
Source: Plant Physiol. 2024 Nov 8;197(1):kiae610. doi: 10.1093/plphys/kiae610 (PMC11663715; doi:10.1093/plphys/kiae610)
Supplement: kiae610_Supplementary_Data [file kiae610_supplementary_data.zip › Supplemental Table S2.xlsx]

## Sheet: gh3aMock_vs_Tak1Mock_Up
Supplementary table S2. List of GO terms of the differentially expressed genes identified in RNA-seq analyses.
GO_ID	Annotated	Significant	Expected	Term	pval	Enrichment
GO:0009617	1288	20	10.78	response to bacterium	0.0256783	1.23038
GO:0042742	690	11	5.78	defense response to bacterium	0.03994	1.26319
GO:0045087	417	7	3.49	innate immune response	0.00782309	1.33011
GO:0050832	577	10	4.83	defense response to fungus	0.0220539	1.37325
GO:0046686	543	10	4.55	response to cadmium ion	0.0150666	1.45924
GO:0009651	948	18	7.94	response to salt stress	0.00363898	1.50449
GO:0010228	363	7	3.04	vegetative to reproductive phase transition of meristem	0.0318487	1.52798
GO:0009751	347	7	2.91	response to salicylic acid	0.0362744	1.59843
GO:0009809	235	5	1.97	lignin biosynthetic process	0.0185415	1.68588
GO:2000280	280	6	2.34	regulation of root development	0.0298323	1.69792
GO:0090693	298	7	2.5	plant organ senescence	0.00596093	1.86126
GO:0009611	503	12	4.21	response to wounding	0.00156404	1.89033
GO:0042440	410	10	3.43	pigment metabolic process	0.000500835	1.9326
GO:0071456	448	11	3.75	cellular response to hypoxia	0.00123812	1.94554
GO:0006972	344	9	2.88	hyperosmotic response	0.00602646	2.07305
GO:0009753	432	12	3.62	response to jasmonic acid	0.00231394	2.20101
GO:0048444	134	4	1.12	floral organ morphogenesis	0.0193163	2.36527
GO:0009624	199	6	1.67	response to nematode	0.00640848	2.38904
GO:0010167	86	3	0.72	response to nitrate	0.0353005	2.76406
GO:0006457	236	9	1.98	protein folding	0.000152769	3.02173
GO:0051259	236	9	1.98	protein complex oligomerization	7.01504e-08	3.02173
GO:0009813	207	8	1.73	flavonoid biosynthetic process	0.00028003	3.06228
GO:0042542	227	9	1.9	response to hydrogen peroxide	0.00011376	3.14153
GO:0050821	148	6	1.24	protein stabilization	0.00148097	3.21229
GO:0010224	128	6	1.07	response to UV-B	0.000696572	3.71421
GO:0009820	81	4	0.68	alkaloid metabolic process	0.0111532	3.91291
GO:0010540	55	3	0.46	basipetal auxin transport	0.01088	4.32199
GO:0009695	47	3	0.39	jasmonic acid biosynthetic process	0.0070545	5.05765
GO:0010286	130	10	1.09	heat acclimation	1.18653e-07	6.09511
GO:0051762	38	3	0.32	sesquiterpene biosynthetic process	0.00387403	6.25551
GO:2000068	25	2	0.21	regulation of defense response to insect	0.0183552	6.33892
GO:0010336	36	3	0.3	gibberellic acid homeostasis	0.00331857	6.60304
GO:0031542	23	2	0.19	positive regulation of anthocyanin biosynthetic process	0.0156476	6.89013
GO:0043201	34	3	0.28	response to leucine	0.00281499	6.99145
GO:0010022	22	2	0.18	meristem determinacy	0.0143644	7.20332
GO:0042938	32	3	0.27	dipeptide transport	0.00236157	7.42842
GO:0009819	21	2	0.18	drought recovery	0.0131293	7.54633
GO:0110126	30	3	0.25	phloem loading	0.00195652	7.92365
GO:0080052	30	3	0.25	response to histidine	0.00195652	7.92365
GO:0080053	30	3	0.25	response to phenylalanine	0.00195652	7.92365
GO:0045471	77	8	0.64	response to ethanol	2.30655e-07	8.23236
GO:0046688	77	8	0.64	response to copper ion	2.30655e-07	8.23236
GO:0009806	84	9	0.7	lignan metabolic process	2.75909e-09	8.48962
GO:0046244	18	2	0.15	salicylic acid catabolic process	0.0097223	8.80405
GO:0071497	17	2	0.14	cellular response to freezing	0.00868902	9.32194
GO:0046685	56	8	0.47	response to arsenic-containing substance	1.79612e-08	11.3195
GO:2000029	13	2	0.11	regulation of proanthocyanidin biosynthetic process	0.00509284	12.1902
GO:0046274	12	2	0.1	lignin catabolic process	0.00433282	13.2061
GO:0009715	24	4	0.2	chalcone biosynthetic process	4.29408e-05	13.2061
GO:1901696	19	4	0.16	cannabinoid biosynthetic process	1.61726e-05	16.6814

## Sheet: gh3aMock_vs_Tak1Mock_Down
GO_ID	Annotated	Significant	Expected	Term	pval	Enrichment
GO:0010035	2176	21	13.1	response to inorganic substance	0.0285173	1.04791
GO:1901700	3178	31	19.14	response to oxygen-containing compound	0.00968342	1.05918
GO:0009617	1288	13	7.76	response to bacterium	0.00916195	1.09595
GO:0009314	1429	17	8.6	response to radiation	0.0186482	1.29175
GO:0010311	149	4	0.9	lateral root formation	0.0122976	2.91499
GO:0002215	108	3	0.65	defense response to nematode	0.0271694	3.0162
GO:0009644	139	4	0.84	response to high light intensity	0.0244513	3.1247
GO:0009405	58	2	0.35	pathogenesis	0.047554	3.74425
GO:0010597	57	2	0.34	green leaf volatile biosynthetic process	0.0460892	3.80994
GO:0010928	55	2	0.33	regulation of auxin mediated signaling pathway	0.0432115	3.94848
GO:0010037	53	2	0.32	response to carbon dioxide	0.0404047	4.09748
GO:0061687	47	2	0.28	detoxification of inorganic compound	0.0466279	4.62057
GO:0006995	46	2	0.28	cellular response to nitrogen starvation	0.0311695	4.72101
GO:0032355	45	2	0.27	response to estradiol	0.0299286	4.82593
GO:0006949	44	2	0.26	syncytium formation	0.0287081	4.93561
GO:0009828	65	3	0.39	plant-type cell wall loosening	0.00697337	5.01154
GO:0080027	63	3	0.38	response to herbivore	0.00639393	5.17063
GO:0050764	41	2	0.25	regulation of phagocytosis	0.025172	5.29675
GO:0010193	55	3	0.33	response to ozone	0.00437062	5.92273
GO:0010266	36	2	0.22	response to vitamin B1	0.0197141	6.03241
GO:1902074	54	3	0.33	response to salt	0.0327846	6.03241
GO:0015908	53	3	0.32	fatty acid transport	0.0202124	6.14623
GO:0051272	30	2	0.18	positive regulation of cellular component movement	0.0139299	7.23889
GO:2000145	29	2	0.17	regulation of cell motility	0.0130514	7.48851
GO:0006801	28	2	0.17	superoxide metabolic process	0.0121982	7.75595
GO:0006032	28	2	0.17	chitin catabolic process	0.0121982	7.75595
GO:0040017	26	2	0.16	positive regulation of locomotion	0.0105691	8.35256
GO:0015918	26	2	0.16	sterol transport	0.0105691	8.35256
GO:0042744	25	2	0.15	hydrogen peroxide catabolic process	0.00979381	8.68667
GO:0080086	21	2	0.13	stamen filament development	0.00696243	10.3413
GO:0034052	21	2	0.13	positive regulation of plant-type hypersensitive response	0.00696243	10.3413
GO:1901654	20	2	0.12	response to ketone	0.0465118	10.8583
GO:0034118	12	2	0.07	regulation of erythrocyte aggregation	0.0176929	18.0972

## Sheet: Tak1OPDA_vs_Tak1Mock_Up
GO_ID	Annotated	Significant	Expected	Term	pval	Enrichment
GO:0098840	66	9	5.56	protein transport along microtubule	0.0455572	1.00892
GO:0002237	230	32	19.39	response to molecule of bacterial origin	0.000546404	1.02939
GO:0031347	635	89	53.53	regulation of defense response	0.00258243	1.03699
GO:0055067	235	33	19.81	monovalent inorganic cation homeostasis	0.000956498	1.03897
GO:0009723	313	44	26.39	response to ethylene	0.046101	1.04008
GO:0009624	199	28	16.78	response to nematode	0.00487023	1.04103
GO:0010038	1029	145	86.74	response to metal ion	0.000539102	1.04258
GO:0009966	723	102	60.95	regulation of signal transduction	3.91341e-05	1.04381
GO:0009651	948	135	79.91	response to salt stress	5.21682e-10	1.05362
GO:0035966	189	27	15.93	response to topologically incorrect protein	0.0235851	1.05696
GO:0033559	83	12	7	unsaturated fatty acid metabolic process	0.00243902	1.0697
GO:0009738	323	47	27.23	abscisic acid-activated signaling pathway	0.00805072	1.0766
GO:0071365	177	26	14.92	cellular response to auxin stimulus	0.0289562	1.08682
GO:0048825	108	16	9.1	cotyledon development	0.00935577	1.09611
GO:0042440	410	61	34.56	pigment metabolic process	0.000258316	1.10079
GO:0048572	40	6	3.37	short-day photoperiodism	0.0340586	1.10981
GO:0008202	113	17	9.53	steroid metabolic process	0.00210751	1.11308
GO:0009646	72	11	6.07	response to absence of light	0.0404175	1.13036
GO:0016036	111	17	9.36	cellular response to phosphate starvation	0.0155817	1.13314
GO:0009699	486	75	40.97	phenylpropanoid biosynthetic process	0.000286063	1.14178
GO:0090691	51	8	4.3	formation of plant organ boundary	0.0321613	1.16059
GO:0009735	120	19	10.12	response to cytokinin	0.00373122	1.17147
GO:0009751	347	55	29.25	response to salicylic acid	0.000336001	1.17271
GO:0010876	182	29	15.34	lipid localization	0.0242982	1.17892
GO:0009627	156	25	13.15	systemic acquired resistance	0.0110072	1.1857
GO:0034620	106	17	8.94	cellular response to unfolded protein	0.00126364	1.18659
GO:0031348	173	28	14.58	negative regulation of defense response	0.0201171	1.19748
GO:1900457	37	6	3.12	regulation of brassinosteroid mediated signaling pathway	0.014296	1.1998
GO:0009410	92	15	7.76	response to xenobiotic stimulus	0.000721425	1.20632
GO:0019760	122	20	10.28	glucosinolate metabolic process	0.0323235	1.21291
GO:1901002	67	11	5.65	positive regulation of response to salt stress	0.023458	1.21472
GO:0009611	503	83	42.4	response to wounding	3.04792e-12	1.22087
GO:0051259	236	39	19.89	protein complex oligomerization	1.81305e-13	1.22267
GO:0009789	66	11	5.56	positive regulation of abscisic acid-activated signaling pathway	0.0211599	1.23312
GO:0046686	543	92	45.77	response to cadmium ion	4.66961e-08	1.25356
GO:0010218	147	25	12.39	response to far red light	0.000182159	1.25829
GO:0080167	257	44	21.66	response to karrikin	4.09392e-06	1.26671
GO:0090332	140	24	11.8	stomatal closure	0.0350434	1.26836
GO:0009739	256	44	21.58	response to gibberellin	0.00197895	1.27166
GO:0047484	191	33	16.1	regulation of response to osmotic stress	0.0249182	1.27832
GO:0009813	207	36	17.45	flavonoid biosynthetic process	0.013355	1.28674
GO:0009926	132	23	11.13	auxin polar transport	0.0349555	1.28917
GO:0010597	57	10	4.8	green leaf volatile biosynthetic process	0.0195771	1.29802
GO:0044347	51	9	4.3	cell wall polysaccharide catabolic process	0.0251882	1.30566
GO:0006457	236	42	19.89	protein folding	3.90737e-07	1.31672
GO:0009753	432	77	36.42	response to jasmonic acid	0.00148074	1.31876
GO:0001666	650	117	54.79	response to hypoxia	0.0465514	1.33177
GO:0006979	786	142	66.26	response to oxidative stress	0.00294896	1.33667
GO:0010540	55	10	4.64	basipetal auxin transport	0.0154316	1.34523
GO:0090333	77	14	6.49	regulation of stomatal closure	0.00460545	1.34523
GO:0030010	88	16	7.42	establishment of cell polarity	0.014868	1.34523
GO:0009408	552	102	46.53	response to heat	4.37504e-05	1.36716
GO:1902074	54	10	4.55	response to salt	0.0136223	1.37014
GO:0009812	273	51	23.01	flavonoid metabolic process	0.00519864	1.38218
GO:0009863	107	20	9.02	salicylic acid mediated signaling pathway	0.00286138	1.38294
GO:0043331	16	3	1.35	response to dsRNA	0.0201063	1.38726
GO:0009958	53	10	4.47	positive gravitropism	0.0119768	1.39599
GO:0009640	95	18	8.01	photomorphogenesis	0.00596314	1.40187
GO:1900426	42	8	3.54	positive regulation of defense response to bacterium	0.0222217	1.40928
GO:0042401	26	5	2.19	cellular biogenic amine biosynthetic process	0.0200558	1.42283
GO:0002239	182	35	15.34	response to oomycetes	0.0065857	1.42283
GO:0036294	592	114	49.9	cellular response to decreased oxygen levels	0.00899311	1.42476
GO:0009612	93	18	7.84	response to mechanical stimulus	0.0152275	1.43201
GO:0002229	108	21	9.1	defense response to oomycetes	1.08928e-05	1.43864
GO:2000022	56	11	4.72	regulation of jasmonic acid mediated signaling pathway	0.0063146	1.45332
GO:0001676	66	13	5.56	long-chain fatty acid metabolic process	0.00355566	1.45733
GO:0046283	116	23	9.78	anthocyanin-containing compound metabolic process	0.00202185	1.46699
GO:0110126	30	6	2.53	phloem loading	0.0363907	1.47975
GO:1901001	30	6	2.53	negative regulation of response to salt stress	0.0363907	1.47975
GO:0000187	39	8	3.29	activation of MAPK activity	0.0144738	1.51769
GO:0009715	24	5	2.02	chalcone biosynthetic process	0.0465394	1.5414
GO:0009804	48	10	4.05	coumarin metabolic process	0.00588365	1.5414
GO:0006690	91	19	7.67	icosanoid metabolic process	0.00186452	1.54479
GO:0071456	448	94	37.77	cellular response to hypoxia	3.67948e-17	1.55241
GO:0009695	47	10	3.96	jasmonic acid biosynthetic process	0.00502846	1.5742
GO:0000302	453	97	38.19	response to reactive oxygen species	1.44769e-07	1.58428
GO:0052544	28	6	2.36	defense response by callose deposition in cell wall	0.0266325	1.58544
GO:0042542	227	49	19.14	response to hydrogen peroxide	3.94404e-10	1.59708
GO:0048235	46	10	3.88	pollen sperm cell differentiation	0.00427384	1.60842
GO:0010193	55	12	4.64	response to ozone	0.00175837	1.61427
GO:0010232	73	16	6.15	vascular transport	0.000834405	1.62164
GO:0090355	18	4	1.52	positive regulation of auxin metabolic process	0.0456821	1.64416
GO:0006294	27	6	2.28	nucleotide-excision repair, preincision complex assembly	0.0224793	1.64416
GO:0009567	45	10	3.79	double fertilization forming a zygote and endosperm	0.0166319	1.64416
GO:0009694	63	14	5.31	jasmonic acid metabolic process	0.0393841	1.64416
GO:0002238	58	13	4.89	response to molecule of fungal origin	0.000878684	1.65834
GO:0009806	84	19	7.08	lignan metabolic process	2.10097e-06	1.67352
GO:0030150	22	5	1.85	protein import into mitochondrial matrix	0.0331251	1.68153
GO:0009942	22	5	1.85	longitudinal axis specification	0.0331251	1.68153
GO:0009685	52	12	4.38	gibberellin metabolic process	0.00265639	1.7074
GO:0001738	17	4	1.43	morphogenesis of a polarized epithelium	0.0161308	1.74088
GO:0009819	21	5	1.77	drought recovery	0.0274433	1.7616
GO:0071318	50	12	4.21	cellular response to ATP	0.0356522	1.7757
GO:0009867	176	43	14.84	jasmonic acid mediated signaling pathway	4.44741e-06	1.80765
GO:0009704	16	4	1.35	de-etiolation	0.0402429	1.84968
GO:1902991	16	4	1.35	regulation of amyloid precursor protein catabolic process	0.0378871	1.84968
GO:0034059	32	8	2.7	response to anoxia	0.00417762	1.84968
GO:0010200	184	46	15.51	response to chitin	5.57813e-10	1.84968
GO:0031542	23	6	1.94	positive regulation of anthocyanin biosynthetic process	0.0102253	1.93011
GO:0010091	46	12	3.88	trichome branching	0.000315573	1.93011
GO:0042908	19	5	1.6	xenobiotic transport	0.0180367	1.94704
GO:0035735	19	5	1.6	intraciliary transport involved in cilium assembly	0.0180367	1.94704
GO:1901696	19	5	1.6	cannabinoid biosynthetic process	0.0180367	1.94704
GO:0071277	15	4	1.26	cellular response to calcium ion	0.0322745	1.973
GO:0009831	15	4	1.26	plant-type cell wall modification involved in multidimensional cell growth	0.0322745	1.973
GO:0009953	15	4	1.26	dorsal/ventral pattern formation	0.0322745	1.973
GO:0009959	15	4	1.26	negative gravitropism	0.0322745	1.973
GO:2000071	26	7	2.19	regulation of defense response by callose deposition	0.00467071	1.99197
GO:0055078	37	10	3.12	sodium ion homeostasis	0.00413256	1.99966
GO:0002213	48	13	4.05	defense response to insect	0.00996272	2.00382
GO:0046520	11	3	0.93	sphingoid biosynthetic process	0.0200879	2.01784
GO:0009862	22	6	1.85	systemic acquired resistance, salicylic acid mediated signaling pathway	0.00812529	2.01784
GO:0000717	22	6	1.85	nucleotide-excision repair, DNA duplex unwinding	0.00812529	2.01784
GO:0045332	22	6	1.85	phospholipid translocation	0.00812529	2.01784
GO:0006722	29	8	2.44	triterpenoid metabolic process	0.00125378	2.04103
GO:0140115	47	13	3.96	export across plasma membrane	0.00138107	2.04646
GO:0010345	43	12	3.62	suberin biosynthetic process	0.000157498	2.06476
GO:2000068	25	7	2.11	regulation of defense response to insect	0.00200715	2.07165
GO:0071323	25	7	2.11	cellular response to chitin	0.00367596	2.07165
GO:2000032	39	11	3.29	regulation of secondary shoot formation	0.000265924	2.08682
GO:0048317	14	4	1.18	seed morphogenesis	0.0253149	2.11393
GO:0007143	14	4	1.18	female meiotic nuclear division	0.0253149	2.11393
GO:0010143	24	7	2.02	cutin biosynthetic process	0.00439525	2.15797
GO:0010726	17	5	1.43	positive regulation of hydrogen peroxide metabolic process	0.0110481	2.1761
GO:1900425	34	10	2.87	negative regulation of defense response to bacterium	0.000346836	2.1761
GO:0042616	10	3	0.84	paclitaxel metabolic process	0.0457245	2.21962
GO:0002679	10	3	0.84	respiratory burst involved in defense response	0.0457245	2.21962
GO:0106167	20	6	1.69	extracellular ATP signaling	0.00488071	2.21962
GO:0010187	30	9	2.53	negative regulation of seed germination	0.000582275	2.21962
GO:0006878	40	12	3.37	cellular copper ion homeostasis	7.26611e-05	2.21962
GO:0042753	13	4	1.1	positive regulation of circadian rhythm	0.0193449	2.27653
GO:0043481	13	4	1.1	anthocyanin accumulation in tissues in response to UV light	0.0193449	2.27653
GO:0046104	13	4	1.1	thymidine metabolic process	0.0193449	2.27653
GO:0051383	13	4	1.1	kinetochore organization	0.0193449	2.27653
GO:0042344	13	4	1.1	indole glucosinolate catabolic process	0.0193449	2.27653
GO:0045793	16	5	1.35	positive regulation of cell size	0.00836921	2.31211
GO:0009970	16	5	1.35	cellular response to sulfate starvation	0.00836921	2.31211
GO:0009635	28	9	2.36	response to herbicide	0.000327779	2.37817
GO:0045471	77	25	6.49	response to ethanol	1.65982e-09	2.40219
GO:0035336	9	3	0.76	long-chain fatty-acyl-CoA metabolic process	0.0340973	2.46625
GO:0090358	9	3	0.76	positive regulation of tryptophan metabolic process	0.0340973	2.46625
GO:1901522	9	3	0.76	positive regulation of transcription from RNA polymerase II promoter involved in cellular response to chemical stimulus	0.0340973	2.46625
GO:0019374	9	3	0.76	galactolipid metabolic process	0.0379199	2.46625
GO:0140426	12	4	1.01	PAMP-triggered immunity signalling pathway	0.0143314	2.46625
GO:0010541	12	4	1.01	acropetal auxin transport	0.0143314	2.46625
GO:0015692	12	4	1.01	lead ion transport	0.0143314	2.46625
GO:0071366	12	4	1.01	cellular response to indolebutyric acid stimulus	0.0143314	2.46625
GO:0031408	12	4	1.01	oxylipin biosynthetic process	0.0143314	2.46625
GO:0015813	15	5	1.26	L-glutamate transmembrane transport	0.0160733	2.46625
GO:0009957	18	6	1.52	epidermal cell fate specification	0.00270455	2.46625
GO:0019762	21	7	1.77	glucosinolate catabolic process	0.024014	2.46625
GO:1901264	24	8	2.02	carbohydrate derivative transport	0.0199179	2.46625
GO:0071585	39	13	3.29	detoxification of cadmium ion	1.01704e-05	2.46625
GO:0009404	62	21	5.23	toxin metabolic process	0.0327619	2.50602
GO:0010286	130	45	10.96	heat acclimation	7.96915e-15	2.5611
GO:0070370	20	7	1.69	cellular heat acclimation	0.000860417	2.58956
GO:0097501	57	20	4.8	stress response to metal ion	0.00688742	2.59605
GO:0071497	17	6	1.43	cellular response to freezing	0.00193981	2.61132
GO:0002240	14	5	1.18	response to molecule of oomycetes origin	0.00442005	2.64241
GO:0080168	14	5	1.18	abscisic acid transport	0.00442005	2.64241
GO:0061687	47	17	3.96	detoxification of inorganic compound	0.0370594	2.67614
GO:0030048	11	4	0.93	actin filament-based movement	0.0102264	2.69045
GO:0010120	19	7	1.6	camalexin biosynthetic process	0.000584562	2.72585
GO:0009938	27	10	2.28	negative regulation of gibberellic acid mediated signaling pathway	3.84575e-05	2.74027
GO:0010188	8	3	0.67	response to microbial phytotoxin	0.0242236	2.77453
GO:1901348	8	3	0.67	positive regulation of secondary cell wall biogenesis	0.0242236	2.77453
GO:0006646	8	3	0.67	phosphatidylethanolamine biosynthetic process	0.0242236	2.77453
GO:0090506	8	3	0.67	axillary shoot meristem initiation	0.0242236	2.77453
GO:0010264	8	3	0.67	myo-inositol hexakisphosphate biosynthetic process	0.0242236	2.77453
GO:0048759	8	3	0.67	xylem vessel member cell differentiation	0.0242236	2.77453
GO:0015802	8	3	0.67	basic amino acid transport	0.0200769	2.77453
GO:0010098	8	3	0.67	suspensor development	0.0242236	2.77453
GO:0019433	8	3	0.67	triglyceride catabolic process	0.0242236	2.77453
GO:0031407	16	6	1.35	oxylipin metabolic process	0.0377276	2.77453
GO:0046688	77	29	6.49	response to copper ion	2.25186e-12	2.78654
GO:1900057	18	7	1.52	positive regulation of leaf senescence	0.000410307	2.87729
GO:0009700	23	9	1.94	indole phytoalexin biosynthetic process	0.0375356	2.89516
GO:0009864	23	9	1.94	induced systemic resistance, jasmonic acid mediated signaling pathway	5.70164e-05	2.89516
GO:1901140	10	4	0.84	p-coumaryl alcohol transport	0.00696708	2.9595
GO:0009407	15	6	1.26	toxin catabolic process	0.00090838	2.9595
GO:1900384	22	9	1.85	regulation of flavonol biosynthetic process	3.74948e-05	3.02676
GO:0055073	29	12	2.44	cadmium ion homeostasis	1.61139e-06	3.06155
GO:0071071	12	5	1.01	regulation of phospholipid biosynthetic process	0.00222849	3.08281
GO:0071287	7	3	0.59	cellular response to manganese ion	0.0161386	3.17089
GO:0016110	7	3	0.59	tetraterpenoid catabolic process	0.0200732	3.17089
GO:0009684	14	6	1.18	indoleacetic acid biosynthetic process	0.000586609	3.17089
GO:0080164	14	6	1.18	regulation of nitric oxide metabolic process	0.000586609	3.17089
GO:0009652	9	4	0.76	thigmotropism	0.00447636	3.28833
GO:0046685	56	26	4.72	response to arsenic-containing substance	4.74457e-14	3.43513
GO:0010365	4	2	0.34	positive regulation of ethylene biosynthetic process	0.037966	3.69937
GO:0006659	4	2	0.34	phosphatidylserine biosynthetic process	0.037966	3.69937
GO:0033306	4	2	0.34	phytol metabolic process	0.037966	3.69937
GO:1905038	4	2	0.34	regulation of membrane lipid metabolic process	0.037966	3.69937
GO:0048041	4	2	0.34	focal adhesion assembly	0.037966	3.69937
GO:0080169	4	2	0.34	cellular response to boron-containing substance deprivation	0.037966	3.69937
GO:0010455	6	3	0.51	positive regulation of cell fate commitment	0.00983355	3.69937
GO:1990110	6	3	0.51	callus formation	0.00983355	3.69937
GO:0051208	6	3	0.51	sequestering of calcium ion	0.00983355	3.69937
GO:0080149	3	2	0.25	sucrose induced translational repression	0.0201021	4.93249
GO:0060858	3	2	0.25	vesicle-mediated transport involved in floral organ abscission	0.0201021	4.93249
GO:0001560	3	2	0.25	regulation of cell growth by extracellular stimulus	0.0201021	4.93249
GO:1904250	3	2	0.25	positive regulation of age-related resistance	0.0201021	4.93249
GO:0050803	3	2	0.25	regulation of synapse structure or activity	0.0201021	4.93249
GO:0008272	3	2	0.25	sulfate transport	0.0201021	4.93249
GO:0042355	3	2	0.25	L-fucose catabolic process	0.0201021	4.93249
GO:0090400	3	2	0.25	stress-induced premature senescence	0.0201021	4.93249
GO:2000693	3	2	0.25	positive regulation of seed maturation	0.0201021	4.93249
GO:0035652	3	2	0.25	clathrin-coated vesicle cargo loading	0.0201021	4.93249
GO:1902884	3	2	0.25	positive regulation of response to oxidative stress	0.0201021	4.93249
GO:0060776	3	2	0.25	simple leaf morphogenesis	0.0201021	4.93249
GO:0046462	6	4	0.51	monoacylglycerol metabolic process	0.00522902	4.93249
GO:0009961	4	3	0.34	response to 1-aminocyclopropane-1-carboxylic acid	0.00223821	5.54905
GO:0034720	2	2	0.17	histone H3-K4 demethylation	0.00709884	7.39874
GO:1904369	2	2	0.17	positive regulation of sclerenchyma cell differentiation	0.00709884	7.39874
GO:0090602	2	2	0.17	sieve element enucleation	0.00709884	7.39874
GO:1990559	2	2	0.17	mitochondrial coenzyme A transmembrane transport	0.00709884	7.39874
GO:0055091	2	2	0.17	phospholipid homeostasis	0.00709884	7.39874

## Sheet: Tak1OPDA_vs_Tak1Mock_Down
GO_ID	Annotated	Significant	Expected	Term	pval	Enrichment
GO:0009414	928	25	17.29	response to water deprivation	0.0309679	1.04264
GO:0010033	3280	89	61.1	response to organic substance	0.00222622	1.05017
GO:0071495	1099	30	20.47	cellular response to endogenous stimulus	0.018522	1.0565
GO:0090558	765	22	14.25	plant epidermis development	0.0328199	1.11303
GO:0009737	943	29	17.57	response to abscisic acid	0.00124988	1.19023
GO:0009755	873	27	16.26	hormone-mediated signaling pathway	0.0341482	1.197
GO:0006875	258	8	4.81	cellular metal ion homeostasis	0.0193023	1.20009
GO:0048584	653	21	12.16	positive regulation of response to stimulus	0.012589	1.24466
GO:0009416	1288	42	23.99	response to light stimulus	0.00294105	1.26205
GO:0048229	918	30	17.1	gametophyte development	0.0314173	1.2648
GO:0009908	928	31	17.29	flower development	0.047102	1.29288
GO:0080134	1032	35	19.22	regulation of response to stress	0.0107592	1.3126
GO:0009555	645	22	12.02	pollen development	0.0319126	1.3201
GO:0048827	1039	36	19.35	phyllome development	0.00319921	1.34101
GO:0009787	201	7	3.74	regulation of abscisic acid-activated signaling pathway	0.0294412	1.34786
GO:0009741	243	9	4.53	response to brassinosteroid	0.0250766	1.43344
GO:0009751	347	13	6.46	response to salicylic acid	0.00092768	1.44997
GO:0009809	235	9	4.38	lignin biosynthetic process	0.0249953	1.48224
GO:2000280	280	11	5.22	regulation of root development	0.0142685	1.52047
GO:0090378	253	10	4.71	seed trichome elongation	0.0200416	1.52976
GO:0009867	176	7	3.28	jasmonic acid mediated signaling pathway	0.0383679	1.53932
GO:0010016	382	16	7.12	shoot system morphogenesis	0.0276269	1.62107
GO:0009733	425	18	7.92	response to auxin	4.88351e-05	1.63918
GO:0090697	351	15	6.54	post-embryonic plant organ morphogenesis	0.0253753	1.65397
GO:0009753	432	19	8.05	response to jasmonic acid	0.00835139	1.70221
GO:0048527	361	16	6.72	lateral root development	0.00912145	1.71537
GO:0045087	417	19	7.77	innate immune response	0.0356093	1.76344
GO:0090698	477	22	8.89	post-embryonic plant morphogenesis	0.044086	1.78504
GO:0010311	149	7	2.78	lateral root formation	0.0213771	1.81826
GO:0010101	211	10	3.93	post-embryonic root morphogenesis	0.0162984	1.83426
GO:0034440	103	5	1.92	lipid oxidation	0.00420111	1.87878
GO:0019760	122	6	2.27	glucosinolate metabolic process	0.0330697	1.90342
GO:0010075	160	8	2.98	regulation of meristem growth	0.0165927	1.93515
GO:0006721	271	14	5.05	terpenoid metabolic process	0.0133027	1.99942
GO:0010214	129	7	2.4	seed coat development	0.00418106	2.10016
GO:0065001	143	8	2.66	specification of axis polarity	0.00791424	2.1652
GO:0042044	105	6	1.96	fluid transport	0.0222581	2.2116
GO:0009838	84	5	1.56	abscission	0.0201183	2.30375
GO:0055072	98	6	1.83	iron ion homeostasis	0.0347536	2.36957
GO:0009694	63	4	1.17	jasmonic acid metabolic process	0.0305946	2.45733
GO:0048825	108	7	2.01	cotyledon development	0.00461774	2.50853
GO:0009744	106	7	1.97	response to sucrose	0.00360713	2.55586
GO:0009901	60	4	1.12	anther dehiscence	0.0253321	2.5802
GO:0009631	75	5	1.4	cold acclimation	0.0128474	2.5802
GO:0016998	74	5	1.38	cell wall macromolecule catabolic process	0.00844317	2.61507
GO:0006949	44	3	0.82	syncytium formation	0.0482765	2.63884
GO:0010167	86	6	1.6	response to nitrate	0.0247112	2.70021
GO:0010037	53	4	0.99	response to carbon dioxide	0.0168081	2.92098
GO:0030307	53	4	0.99	positive regulation of cell growth	0.0168081	2.92098
GO:0090379	66	5	1.23	secondary cell wall biogenesis involved in seed trichome differentiation	0.00760328	2.93204
GO:2000032	39	3	0.73	regulation of secondary shoot formation	0.0356169	2.97715
GO:1990748	64	5	1.19	cellular detoxification	0.00668271	3.02367
GO:0051762	38	3	0.71	sesquiterpene biosynthetic process	0.0333212	3.0555
GO:0080027	63	5	1.17	response to herbivore	0.00625307	3.07166
GO:0055078	37	3	0.69	sodium ion homeostasis	0.0311054	3.13808
GO:0007035	36	3	0.67	vacuolar acidification	0.0289702	3.22525
GO:0006885	75	7	1.4	regulation of pH	0.000902311	3.61228
GO:0050826	74	7	1.38	response to freezing	0.00392804	3.66109
GO:0009625	42	4	0.78	response to insect	0.00752256	3.686
GO:0009646	72	7	1.34	response to absence of light	0.000370473	3.76279
GO:0050764	41	4	0.76	regulation of phagocytosis	0.0472758	3.7759
GO:0005983	29	3	0.54	starch catabolic process	0.0162947	4.00376
GO:0009861	38	4	0.71	jasmonic acid and ethylene-dependent systemic resistance	0.0052553	4.074
GO:1900057	18	2	0.34	positive regulation of leaf senescence	0.0434397	4.30033
GO:1900036	18	2	0.34	positive regulation of cellular response to heat	0.0434397	4.30033
GO:0051761	45	5	0.84	sesquiterpene metabolic process	0.00666429	4.30033
GO:2000012	26	3	0.48	regulation of auxin polar transport	0.0120759	4.46573
GO:0071497	17	2	0.32	cellular response to freezing	0.0390827	4.55329
GO:0010023	42	5	0.78	proanthocyanidin biosynthetic process	0.0159124	4.6075
GO:1900056	16	2	0.3	negative regulation of leaf senescence	0.0349048	4.83787
GO:0009804	48	6	0.89	coumarin metabolic process	0.0222329	4.83787
GO:0031542	23	3	0.43	positive regulation of anthocyanin biosynthetic process	0.00856803	5.04821
GO:0009920	15	2	0.28	cell plate formation involved in plant-type cell wall biogenesis	0.0309143	5.1604
GO:0048317	14	2	0.26	seed morphogenesis	0.0271199	5.529
GO:0010189	14	2	0.26	vitamin E biosynthetic process	0.0271199	5.529
GO:0006335	21	3	0.39	DNA replication-dependent nucleosome assembly	0.00661232	5.529
GO:0080086	21	3	0.39	stamen filament development	0.00661232	5.529
GO:0034052	21	3	0.39	positive regulation of plant-type hypersensitive response	0.00661232	5.529
GO:2000029	13	2	0.24	regulation of proanthocyanidin biosynthetic process	0.0235301	5.9543
GO:0006768	12	2	0.22	biotin metabolic process	0.0201542	6.4505
GO:0051792	12	2	0.22	medium-chain fatty acid biosynthetic process	0.0201542	6.4505
GO:0009805	15	3	0.28	coumarin biosynthetic process	0.00245564	7.74059
GO:0010106	9	2	0.17	cellular response to iron ion starvation	0.0114038	8.60066
GO:0045493	8	2	0.15	xylan catabolic process	0.008979	9.67574
GO:0002933	7	2	0.13	lipid hydroxylation	0.00681745	11.058
GO:0005992	7	2	0.13	trehalose biosynthetic process	0.00681745	11.058
GO:1901684	6	2	0.11	arsenate ion transmembrane transport	0.00492986	12.901
GO:0000024	6	2	0.11	maltose biosynthetic process	0.00492986	12.901
GO:0010202	5	2	0.09	response to low fluence red light stimulus	0.0033273	15.4812
GO:0048262	5	2	0.09	determination of dorsal/ventral asymmetry	0.0033273	15.4812
GO:1990388	5	2	0.09	xylem-to-phloem iron transport	0.0033273	15.4812
GO:1903343	5	2	0.09	positive regulation of meiotic DNA double-strand break formation	0.0033273	15.4812
GO:0071836	4	2	0.07	nectar secretion	0.00202116	19.3515
GO:0090057	6	3	0.11	root radial pattern formation	0.000122186	19.3515

## Sheet: gh3aOPDA_vs_gh3aMock_Up
GO_ID	Annotated	Significant	Expected	Term	pval	Enrichment
GO:0032412	105	16	9.57	regulation of ion transmembrane transporter activity	0.0118187	1.00335
GO:0010162	84	13	7.66	seed dormancy process	0.0184808	1.01903
GO:0009611	503	78	45.86	response to wounding	1.26258e-08	1.02106
GO:0009736	45	7	4.1	cytokinin-activated signaling pathway	0.0374035	1.02426
GO:0048825	108	17	9.85	cotyledon development	0.0161575	1.03645
GO:0009735	120	19	10.94	response to cytokinin	0.018083	1.04255
GO:0010038	1029	163	93.81	response to metal ion	0.000177522	1.04303
GO:0009751	347	55	31.63	response to salicylic acid	0.00138865	1.04365
GO:0006625	50	8	4.56	protein targeting to peroxisome	0.0359387	1.05352
GO:0010508	62	10	5.65	positive regulation of autophagy	0.0185948	1.06202
GO:1901002	67	11	6.11	positive regulation of response to salt stress	0.0387193	1.08104
GO:0009753	432	71	39.38	response to jasmonic acid	0.0171811	1.08218
GO:0009723	313	52	28.53	response to ethylene	0.000910355	1.09391
GO:1903959	84	14	7.66	regulation of anion transmembrane transport	0.0137743	1.09742
GO:1900150	108	18	9.85	regulation of defense response to fungus	0.0452548	1.09742
GO:0010584	95	16	8.66	pollen exine formation	0.0384328	1.10897
GO:0051259	236	40	21.52	protein complex oligomerization	1.0101e-14	1.11602
GO:0010029	159	27	14.5	regulation of seed germination	0.0267146	1.11812
GO:1901000	163	28	14.86	regulation of response to salt stress	0.0498855	1.13108
GO:0010229	64	11	5.83	inflorescence development	0.0286886	1.13171
GO:0009405	58	10	5.29	pathogenesis	0.0353211	1.13526
GO:0009813	207	36	18.87	flavonoid biosynthetic process	0.0101015	1.14513
GO:0080167	257	45	23.43	response to karrikin	1.33661e-05	1.15293
GO:0006690	91	16	8.3	icosanoid metabolic process	0.00285123	1.15771
GO:0009738	323	57	29.45	abscisic acid-activated signaling pathway	0.000475885	1.16197
GO:0032355	45	8	4.1	response to estradiol	0.0483235	1.17058
GO:0009788	73	13	6.66	negative regulation of abscisic acid-activated signaling pathway	0.01385	1.17258
GO:0001666	650	116	59.26	response to hypoxia	0.00844312	1.17508
GO:0009640	95	17	8.66	photomorphogenesis	0.00304133	1.17828
GO:0009812	273	49	24.89	flavonoid metabolic process	0.00894961	1.18183
GO:0046283	116	21	10.58	anthocyanin-containing compound metabolic process	0.00338624	1.19202
GO:0047484	191	35	17.41	regulation of response to osmotic stress	0.0102317	1.20658
GO:0071470	146	27	13.31	cellular response to osmotic stress	0.00270922	1.21768
GO:0002229	108	20	9.85	defense response to oomycetes	0.000112783	1.21935
GO:0035966	189	35	17.23	response to topologically incorrect protein	0.0285622	1.21935
GO:0009863	107	20	9.75	salicylic acid mediated signaling pathway	0.00525462	1.23075
GO:0006026	32	6	2.92	aminoglycan catabolic process	0.0438585	1.23459
GO:0006030	32	6	2.92	chitin metabolic process	0.0438585	1.23459
GO:1901072	32	6	2.92	glucosamine-containing compound catabolic process	0.0438585	1.23459
GO:0036294	592	111	53.97	cellular response to decreased oxygen levels	0.00288721	1.23459
GO:1900457	37	7	3.37	regulation of brassinosteroid mediated signaling pathway	0.00106538	1.24572
GO:0010232	73	14	6.66	vascular transport	2.78433e-05	1.26278
GO:0046686	543	106	49.5	response to cadmium ion	1.92041e-10	1.28537
GO:2000022	56	11	5.11	regulation of jasmonic acid mediated signaling pathway	0.0111552	1.29338
GO:0071456	448	88	40.84	cellular response to hypoxia	2.3872e-12	1.29338
GO:0009789	66	13	6.02	positive regulation of abscisic acid-activated signaling pathway	0.00592914	1.29695
GO:0002239	182	36	16.59	response to oomycetes	0.00187594	1.30243
GO:0034620	106	21	9.66	cellular response to unfolded protein	1.43995e-06	1.30448
GO:0009627	156	31	14.22	systemic acquired resistance	0.000167347	1.30846
GO:0090332	140	28	12.76	stomatal closure	0.0097951	1.3169
GO:0009408	552	111	50.32	response to heat	0.000111396	1.32406
GO:0052542	94	19	8.57	defense response by callose deposition	0.0421209	1.33091
GO:0030010	88	18	8.02	establishment of cell polarity	0.000203579	1.34683
GO:0010152	39	8	3.56	pollen maturation	0.0222934	1.35067
GO:0000187	39	8	3.56	activation of MAPK activity	0.0222934	1.35067
GO:0010105	34	7	3.1	negative regulation of ethylene-activated signaling pathway	0.0310556	1.35563
GO:0005983	29	6	2.64	starch catabolic process	0.0435526	1.36231
GO:0090333	77	16	7.02	regulation of stomatal closure	0.0013398	1.36821
GO:0046473	24	5	2.19	phosphatidic acid metabolic process	0.041463	1.37177
GO:0009804	48	10	4.38	coumarin metabolic process	0.0100768	1.37177
GO:0010227	38	8	3.46	floral organ abscission	0.0315367	1.38621
GO:0048830	28	6	2.55	adventitious root development	0.037314	1.41096
GO:0052544	28	6	2.55	defense response by callose deposition in cell wall	0.037314	1.41096
GO:0045491	42	9	3.83	xylan metabolic process	0.00715694	1.41096
GO:0006986	135	29	12.31	response to unfolded protein	0.00324948	1.41445
GO:0052482	65	14	5.93	defense response by cell wall thickening	0.0161119	1.4182
GO:0098543	46	10	4.19	detection of other organism	0.0160047	1.43141
GO:0009410	92	20	8.39	response to xenobiotic stimulus	0.00117576	1.43141
GO:0000302	453	99	41.3	response to reactive oxygen species	3.67818e-07	1.439
GO:0034059	32	7	2.92	response to anoxia	0.0227624	1.44036
GO:0071318	50	11	4.56	cellular response to ATP	0.0159539	1.44859
GO:0009867	176	39	16.05	jasmonic acid mediated signaling pathway	0.000444211	1.45907
GO:0006294	27	6	2.46	nucleotide-excision repair, preincision complex assembly	0.0316774	1.46322
GO:0002238	58	13	5.29	response to molecule of fungal origin	0.00180558	1.47584
GO:0006457	236	53	21.52	protein folding	3.82471e-08	1.47872
GO:0031397	40	9	3.65	negative regulation of protein ubiquitination	0.0133278	1.48151
GO:0050766	22	5	2.01	positive regulation of phagocytosis	0.0443563	1.49648
GO:1901527	22	5	2.01	abscisic acid-activated signaling pathway involved in stomatal movement	0.0443563	1.49648
GO:0015918	26	6	2.37	sterol transport	0.0266257	1.5195
GO:0048766	26	6	2.37	root hair initiation	0.0266257	1.5195
GO:0009685	52	12	4.74	gibberellin metabolic process	0.0192176	1.5195
GO:0010345	43	10	3.92	suberin biosynthetic process	0.00447342	1.53128
GO:0001738	17	4	1.55	morphogenesis of a polarized epithelium	0.0199747	1.54929
GO:0010193	55	13	5.01	response to ozone	0.00107257	1.55634
GO:0042542	227	54	20.69	response to hydrogen peroxide	2.11064e-12	1.56636
GO:0010091	46	11	4.19	trichome branching	0.00230947	1.57456
GO:2000068	25	6	2.28	regulation of defense response to insect	0.0186766	1.58028
GO:0080187	25	6	2.28	floral organ senescence	0.022138	1.58028
GO:0055078	37	9	3.37	sodium ion homeostasis	0.0225834	1.60164
GO:0071244	20	5	1.82	cellular response to carbon dioxide	0.0303648	1.64613
GO:0010143	24	6	2.19	cutin biosynthetic process	0.00619508	1.64613
GO:0009715	24	6	2.19	chalcone biosynthetic process	0.0181892	1.64613
GO:0002213	48	12	4.38	defense response to insect	0.0144898	1.64613
GO:0140115	47	12	4.28	export across plasma membrane	0.00103344	1.68115
GO:0042026	43	11	3.92	protein refolding	0.00128223	1.68441
GO:2000032	39	10	3.56	regulation of secondary shoot formation	0.00207087	1.68833
GO:0031542	23	6	2.1	positive regulation of anthocyanin biosynthetic process	0.0147508	1.7177
GO:0007160	19	5	1.73	cell-matrix adhesion	0.0414011	1.73276
GO:0051973	19	5	1.73	positive regulation of telomerase activity	0.0245656	1.73276
GO:0042908	19	5	1.73	xenobiotic transport	0.0245656	1.73276
GO:0007044	19	5	1.73	cell-substrate junction assembly	0.0414011	1.73276
GO:0015908	53	14	4.83	fatty acid transport	0.0157248	1.7393
GO:0010200	184	49	16.77	response to chitin	4.14785e-10	1.75348
GO:0071277	15	4	1.37	cellular response to calcium ion	0.0414875	1.75587
GO:0009953	15	4	1.37	dorsal/ventral pattern formation	0.0414875	1.75587
GO:0010187	30	8	2.73	negative regulation of seed germination	0.00439849	1.75587
GO:0009862	22	6	2.01	systemic acquired resistance, salicylic acid mediated signaling pathway	0.0117912	1.79577
GO:0030150	22	6	2.01	protein import into mitochondrial matrix	0.0117912	1.79577
GO:0000717	22	6	2.01	nucleotide-excision repair, DNA duplex unwinding	0.0117912	1.79577
GO:0045332	22	6	2.01	phospholipid translocation	0.0117912	1.79577
GO:0042659	18	5	1.64	regulation of cell fate specification	0.0195298	1.82903
GO:0042744	25	7	2.28	hydrogen peroxide catabolic process	0.0056846	1.84366
GO:0048317	14	4	1.28	seed morphogenesis	0.0327198	1.88129
GO:0016559	14	4	1.28	peroxisome fission	0.0327198	1.88129
GO:0007143	14	4	1.28	female meiotic nuclear division	0.0327198	1.88129
GO:1902065	14	4	1.28	response to L-glutamate	0.0327198	1.88129
GO:0009684	14	4	1.28	indoleacetic acid biosynthetic process	0.0327198	1.88129
GO:0034975	14	4	1.28	protein folding in endoplasmic reticulum	0.0327198	1.88129
GO:0051085	42	12	3.83	chaperone cofactor-dependent protein refolding	0.000258043	1.88129
GO:0010726	17	5	1.55	positive regulation of hydrogen peroxide metabolic process	0.0152216	1.93662
GO:0089718	17	5	1.55	amino acid import across plasma membrane	0.04163	1.93662
GO:0031930	20	6	1.82	mitochondria-nucleus signaling pathway	0.00716803	1.97535
GO:0045806	13	4	1.19	negative regulation of endocytosis	0.025142	2.026
GO:0046104	13	4	1.19	thymidine metabolic process	0.025142	2.026
GO:0051383	13	4	1.19	kinetochore organization	0.025142	2.026
GO:0042344	13	4	1.19	indole glucosinolate catabolic process	0.025142	2.026
GO:0061635	13	4	1.19	regulation of protein complex stability	0.025142	2.026
GO:2000071	26	8	2.37	regulation of defense response by callose deposition	0.00162888	2.026
GO:1901696	19	6	1.73	cannabinoid biosynthetic process	0.00542935	2.07932
GO:0051131	19	6	1.73	chaperone-mediated protein complex assembly	0.00542935	2.07932
GO:0009942	22	7	2.01	longitudinal axis specification	0.00256823	2.09507
GO:0071323	25	8	2.28	cellular response to chitin	0.00122424	2.10704
GO:1900425	34	11	3.1	negative regulation of defense response to bacterium	0.000136719	2.13028
GO:0006878	40	13	3.65	cellular copper ion homeostasis	3.22286e-05	2.13996
GO:0035336	9	3	0.82	long-chain fatty-acyl-CoA metabolic process	0.041771	2.19483
GO:0050687	9	3	0.82	negative regulation of defense response to virus	0.041771	2.19483
GO:0090358	9	3	0.82	positive regulation of tryptophan metabolic process	0.041771	2.19483
GO:0019374	9	3	0.82	galactolipid metabolic process	0.0439356	2.19483
GO:0140426	12	4	1.09	PAMP-triggered immunity signalling pathway	0.0187301	2.19483
GO:0015692	12	4	1.09	lead ion transport	0.0187301	2.19483
GO:0071366	12	4	1.09	cellular response to indolebutyric acid stimulus	0.0187301	2.19483
GO:0015813	15	5	1.37	L-glutamate transmembrane transport	0.0199086	2.19483
GO:0009957	18	6	1.64	epidermal cell fate specification	0.00402033	2.19483
GO:0009864	23	8	2.1	induced systemic resistance, jasmonic acid mediated signaling pathway	0.000654307	2.29026
GO:0071497	17	6	1.55	cellular response to freezing	0.00290114	2.32394
GO:0009404	62	22	5.65	toxin metabolic process	0.0402067	2.33644
GO:0002240	14	5	1.28	response to molecule of oomycetes origin	0.00619754	2.35161
GO:0009635	28	10	2.55	response to herbicide	0.000107773	2.35161
GO:0046520	11	4	1	sphingoid biosynthetic process	0.0233396	2.39436
GO:0030048	11	4	1	actin filament-based movement	0.0134404	2.39436
GO:1900384	22	8	2.01	regulation of flavonol biosynthetic process	0.00046341	2.39436
GO:0097501	57	21	5.2	stress response to metal ion	0.00806403	2.42587
GO:0010188	8	3	0.73	response to microbial phytotoxin	0.0298308	2.46919
GO:1901348	8	3	0.73	positive regulation of secondary cell wall biogenesis	0.0298308	2.46919
GO:0010264	8	3	0.73	myo-inositol hexakisphosphate biosynthetic process	0.0298308	2.46919
GO:0048759	8	3	0.73	xylem vessel member cell differentiation	0.0298308	2.46919
GO:0015802	8	3	0.73	basic amino acid transport	0.0233736	2.46919
GO:0010098	8	3	0.73	suspensor development	0.0298308	2.46919
GO:0045471	77	29	7.02	response to ethanol	8.36055e-12	2.47988
GO:0010286	130	49	11.85	heat acclimation	4.73519e-16	2.48185
GO:0071585	39	15	3.56	detoxification of cadmium ion	6.92875e-07	2.5325
GO:1900057	18	7	1.64	positive regulation of leaf senescence	0.000662746	2.56064
GO:0010371	10	4	0.91	regulation of gibberellin biosynthetic process	0.0122169	2.6338
GO:1901140	10	4	0.91	p-coumaryl alcohol transport	0.0092087	2.6338
GO:0002679	10	4	0.91	respiratory burst involved in defense response	0.0092087	2.6338
GO:0009407	15	6	1.37	toxin catabolic process	0.00137531	2.6338
GO:0070370	20	8	1.82	cellular heat acclimation	0.000215365	2.6338
GO:0009938	27	11	2.46	negative regulation of gibberellic acid mediated signaling pathway	1.13171e-05	2.68258
GO:1902003	12	5	1.09	regulation of amyloid-beta formation	0.00653641	2.74354
GO:0031408	12	5	1.09	oxylipin biosynthetic process	0.00286091	2.74354
GO:0010120	19	8	1.73	camalexin biosynthetic process	9.86874e-05	2.77242
GO:0071287	7	3	0.64	cellular response to manganese ion	0.0199797	2.82193
GO:0010076	7	3	0.64	maintenance of floral meristem identity	0.0199797	2.82193
GO:0080164	14	6	1.28	regulation of nitric oxide metabolic process	0.000893641	2.82193
GO:0080168	14	6	1.28	abscisic acid transport	0.000893641	2.82193
GO:0046688	77	33	7.02	response to copper ion	1.52509e-16	2.82193
GO:0009700	23	10	2.1	indole phytoalexin biosynthetic process	0.0434495	2.86283
GO:0045793	16	7	1.46	positive regulation of cell size	0.000280386	2.88072
GO:1902991	16	7	1.46	regulation of amyloid precursor protein catabolic process	0.04365	2.88072
GO:0009652	9	4	0.82	thigmotropism	0.00595045	2.92645
GO:0045040	9	4	0.82	protein insertion into mitochondrial outer membrane	0.00595045	2.92645
GO:1902993	11	5	1	positive regulation of amyloid precursor protein catabolic process	0.0028046	2.99296
GO:0055073	29	14	2.64	cadmium ion homeostasis	5.24915e-08	3.17873
GO:0010365	4	2	0.36	positive regulation of ethylene biosynthetic process	0.0439819	3.29225
GO:0043335	4	2	0.36	protein unfolding	0.0439819	3.29225
GO:0010184	4	2	0.36	cytokinin transport	0.0439819	3.29225
GO:0006659	4	2	0.36	phosphatidylserine biosynthetic process	0.0439819	3.29225
GO:0010230	4	2	0.36	alternative respiration	0.0439819	3.29225
GO:0033306	4	2	0.36	phytol metabolic process	0.0439819	3.29225
GO:1905038	4	2	0.36	regulation of membrane lipid metabolic process	0.0439819	3.29225
GO:0016121	4	2	0.36	carotene catabolic process	0.0439819	3.29225
GO:0010455	6	3	0.55	positive regulation of cell fate commitment	0.0122393	3.29225
GO:1990110	6	3	0.55	callus formation	0.0122393	3.29225
GO:0006646	8	4	0.73	phosphatidylethanolamine biosynthetic process	0.00356117	3.29225
GO:0071071	12	6	1.09	regulation of phospholipid biosynthetic process	0.00279688	3.29225
GO:0046685	56	29	5.11	response to arsenic-containing substance	3.05951e-16	3.40983
GO:0018149	7	4	0.64	peptide cross-linking	0.00654694	3.76257
GO:1905034	5	3	0.46	regulation of antifungal innate immune response	0.00656275	3.9507
GO:1901656	5	3	0.46	glycoside transport	0.00656275	3.9507
GO:0090156	5	3	0.46	cellular sphingolipid homeostasis	0.00656275	3.9507
GO:0080149	3	2	0.27	sucrose induced translational repression	0.023399	4.38967
GO:0048457	3	2	0.27	floral whorl morphogenesis	0.023399	4.38967
GO:0001560	3	2	0.27	regulation of cell growth by extracellular stimulus	0.023399	4.38967
GO:1901177	3	2	0.27	lycopene biosynthetic process	0.023399	4.38967
GO:0016926	3	2	0.27	protein desumoylation	0.023399	4.38967
GO:1904250	3	2	0.27	positive regulation of age-related resistance	0.023399	4.38967
GO:0050803	3	2	0.27	regulation of synapse structure or activity	0.023399	4.38967
GO:0071072	3	2	0.27	negative regulation of phospholipid biosynthetic process	0.023399	4.38967
GO:0008272	3	2	0.27	sulfate transport	0.023399	4.38967
GO:0042355	3	2	0.27	L-fucose catabolic process	0.023399	4.38967
GO:0016124	3	2	0.27	xanthophyll catabolic process	0.023399	4.38967
GO:0090400	3	2	0.27	stress-induced premature senescence	0.023399	4.38967
GO:2000693	3	2	0.27	positive regulation of seed maturation	0.023399	4.38967
GO:1902884	3	2	0.27	positive regulation of response to oxidative stress	0.023399	4.38967
GO:0033591	7	5	0.64	response to L-ascorbic acid	0.000111965	4.70322
GO:0080169	4	3	0.36	cellular response to boron-containing substance deprivation	0.00281619	4.93838
GO:0034720	2	2	0.18	histone H3-K4 demethylation	0.00830339	6.5845
GO:1904369	2	2	0.18	positive regulation of sclerenchyma cell differentiation	0.00830339	6.5845
GO:0090602	2	2	0.18	sieve element enucleation	0.00830339	6.5845
GO:1901812	2	2	0.18	beta-carotene biosynthetic process	0.00830339	6.5845
GO:1990559	2	2	0.18	mitochondrial coenzyme A transmembrane transport	0.00830339	6.5845
GO:0090470	2	2	0.18	shoot organ boundary specification	0.00830339	6.5845
GO:0055091	2	2	0.18	phospholipid homeostasis	0.00830339	6.5845
GO:0009961	4	4	0.36	response to 1-aminocyclopropane-1-carboxylic acid	6.86876e-05	6.5845

## Sheet: gh3aOPDA_vs_gh3aMock_Down
GO_ID	Annotated	Significant	Expected	Term	pval	Enrichment
GO:0009414	928	35	25.14	response to water deprivation	0.0307834	1.02382
GO:1901700	3178	120	86.11	response to oxygen-containing compound	0.0247961	1.02502
GO:0010033	3280	129	88.87	response to organic substance	0.00278644	1.06763
GO:0009651	948	39	25.69	response to salt stress	0.0267835	1.11676
GO:0009737	943	40	25.55	response to abscisic acid	0.000132906	1.15147
GO:0009908	928	42	25.14	flower development	0.0132401	1.22858
GO:0009741	243	11	6.58	response to brassinosteroid	0.0170701	1.22882
GO:0009416	1288	59	34.9	response to light stimulus	0.00374918	1.24348
GO:0009753	432	20	11.71	response to jasmonic acid	0.0085213	1.25675
GO:0006875	258	12	6.99	cellular metal ion homeostasis	0.00912157	1.2626
GO:0009733	425	20	11.52	response to auxin	0.00619939	1.27745
GO:0009813	207	10	5.61	flavonoid biosynthetic process	0.0122667	1.31139
GO:0055065	502	26	13.6	metal ion homeostasis	0.00487076	1.40596
GO:0009751	347	18	9.4	response to salicylic acid	0.000353228	1.40814
GO:0009624	199	11	5.39	response to nematode	0.0196145	1.50052
GO:0009860	194	11	5.26	pollen tube growth	0.0220778	1.5392
GO:0019760	122	7	3.31	glucosinolate metabolic process	0.0457289	1.55755
GO:0048573	218	13	5.91	photoperiodism, flowering	0.00217394	1.61879
GO:0048868	348	21	9.43	pollen tube development	0.000556456	1.63811
GO:0090693	298	18	8.07	plant organ senescence	0.0034511	1.63968
GO:0009932	245	15	6.64	cell tip growth	0.0458602	1.66199
GO:0009739	256	16	6.94	response to gibberellin	0.0222245	1.69661
GO:0090378	253	17	6.86	seed trichome elongation	0.000523448	1.82403
GO:0009626	88	6	2.38	plant-type hypersensitive response	0.0454555	1.85085
GO:0010075	160	11	4.34	regulation of meristem growth	0.006969	1.86628
GO:0006721	271	19	7.34	terpenoid metabolic process	0.00036411	1.90321
GO:0010101	211	15	5.72	post-embryonic root morphogenesis	0.032567	1.9298
GO:0048527	361	26	9.78	lateral root development	0.000148662	1.9551
GO:0008299	275	20	7.45	isoprenoid biosynthetic process	0.0235404	1.97424
GO:0050918	95	7	2.57	positive chemotaxis	0.000372853	2.00022
GO:0010449	106	8	2.87	root meristem growth	0.00235343	2.04874
GO:1990748	64	5	1.73	cellular detoxification	0.0293378	2.12077
GO:0036377	61	5	1.65	arbuscular mycorrhizal association	0.0244229	2.22507
GO:0009610	85	7	2.3	response to symbiotic fungus	0.00812353	2.23554
GO:0080050	60	5	1.63	regulation of seed development	0.0069804	2.26215
GO:0009646	72	6	1.95	response to absence of light	0.0131574	2.26215
GO:0009744	106	9	2.87	response to sucrose	0.00229407	2.30483
GO:0010311	149	13	4.04	lateral root formation	0.000200652	2.36843
GO:0048825	108	10	2.93	cotyledon development	0.0204225	2.5135
GO:0010114	150	14	4.06	response to red light	0.000138873	2.53361
GO:0006026	32	3	0.87	aminoglycan catabolic process	0.00422719	2.54492
GO:0006030	32	3	0.87	chitin metabolic process	0.00422719	2.54492
GO:1901072	32	3	0.87	glucosamine-containing compound catabolic process	0.00422719	2.54492
GO:0033206	31	3	0.84	meiotic cytokinesis	0.0284396	2.62702
GO:0110126	30	3	0.81	phloem loading	0.0466394	2.71458
GO:0048826	49	5	1.33	cotyledon morphogenesis	0.0230746	2.76998
GO:0006885	75	8	2.03	regulation of pH	0.000145323	2.89556
GO:0009828	65	7	1.76	plant-type cell wall loosening	0.00180968	2.9234
GO:0097576	37	4	1	vacuole fusion	0.0464747	2.93468
GO:0010540	55	6	1.49	basipetal auxin transport	0.00357212	2.96136
GO:0009938	27	3	0.73	negative regulation of gibberellic acid mediated signaling pathway	0.0356377	3.0162
GO:0033076	27	3	0.73	isoquinoline alkaloid metabolic process	0.00422328	3.0162
GO:0009877	26	3	0.7	nodulation	0.0323074	3.13221
GO:0080022	69	8	1.87	primary root development	0.000525359	3.14734
GO:0043201	34	4	0.92	response to leucine	0.0129136	3.19363
GO:0010023	42	5	1.14	proanthocyanidin biosynthetic process	0.042197	3.23165
GO:0006884	24	3	0.65	cell volume homeostasis	0.0261618	3.39323
GO:0010167	86	11	2.33	response to nitrate	2.94676e-05	3.47214
GO:0030007	23	3	0.62	cellular potassium ion homeostasis	0.0233485	3.54076
GO:0031542	23	3	0.62	positive regulation of anthocyanin biosynthetic process	0.0233485	3.54076
GO:0051762	38	5	1.03	sesquiterpene biosynthetic process	0.00340265	3.57182
GO:0080052	30	4	0.81	response to histidine	0.0083023	3.61944
GO:0080053	30	4	0.81	response to phenylalanine	0.0083023	3.61944
GO:0009736	45	6	1.22	cytokinin-activated signaling pathway	0.038275	3.61944
GO:0019432	22	3	0.6	triglyceride biosynthetic process	0.0207089	3.7017
GO:0090379	66	9	1.79	secondary cell wall biogenesis involved in seed trichome differentiation	6.6339e-05	3.7017
GO:0051703	21	3	0.57	biological process involved in intraspecies interaction between organisms	0.0183114	3.87798
GO:0006335	21	3	0.57	DNA replication-dependent nucleosome assembly	0.018243	3.87798
GO:0009969	20	3	0.54	xyloglucan biosynthetic process	0.0159504	4.07188
GO:0006587	13	2	0.35	serotonin biosynthetic process from tryptophan	0.0468719	4.17628
GO:2000029	13	2	0.35	regulation of proanthocyanidin biosynthetic process	0.0468719	4.17628
GO:2000012	26	4	0.7	regulation of auxin polar transport	0.00492913	4.17628
GO:0042938	32	5	0.87	dipeptide transport	0.00155809	4.24154
GO:0006949	44	7	1.19	syncytium formation	0.000161621	4.31866
GO:1901371	12	2	0.33	regulation of leaf morphogenesis	0.0403688	4.52431
GO:0040019	12	2	0.33	positive regulation of embryonic development	0.0403688	4.52431
GO:0010187	30	5	0.81	negative regulation of seed germination	0.00115242	4.52431
GO:0009939	23	4	0.62	positive regulation of gibberellic acid mediated signaling pathway	0.00311158	4.72101
GO:1905622	11	2	0.3	negative regulation of leaf development	0.0342426	4.93561
GO:0016131	21	4	0.57	brassinosteroid metabolic process	0.00219453	5.17063
GO:0010336	36	7	0.98	gibberellic acid homeostasis	4.23782e-05	5.27836
GO:0010424	10	2	0.27	DNA methylation on cytosine within a CG sequence	0.0285192	5.42917
GO:0006110	10	2	0.27	regulation of glycolytic process	0.0285192	5.42917
GO:0010031	9	2	0.24	circumnutation	0.0232255	6.03241
GO:0071169	9	2	0.24	establishment of protein localization to chromatin	0.0232255	6.03241
GO:0060860	8	2	0.22	regulation of floral organ abscission	0.0183898	6.78646
GO:0051792	12	3	0.33	medium-chain fatty acid biosynthetic process	0.00361162	6.78646
GO:1905614	7	2	0.19	negative regulation of developmental vegetative growth	0.0140415	7.75595
GO:1900033	7	2	0.19	negative regulation of trichome patterning	0.0140415	7.75595
GO:2000273	7	2	0.19	positive regulation of signaling receptor activity	0.0140415	7.75595
GO:0097275	7	2	0.19	cellular ammonium homeostasis	0.0140415	7.75595
GO:1902448	6	2	0.16	positive regulation of shade avoidance	0.0102112	9.04861
GO:1901684	6	2	0.16	arsenate ion transmembrane transport	0.0102112	9.04861
GO:0009805	15	5	0.41	coumarin biosynthetic process	3.38899e-05	9.04861
GO:0080037	5	2	0.14	negative regulation of cytokinin-activated signaling pathway	0.00693099	10.8583
GO:0048262	5	2	0.14	determination of dorsal/ventral asymmetry	0.00693099	10.8583
GO:1990388	5	2	0.14	xylem-to-phloem iron transport	0.00693099	10.8583
GO:0010202	5	2	0.14	response to low fluence red light stimulus	0.00693099	10.8583
GO:0002933	7	3	0.19	lipid hydroxylation	0.00063551	11.6339
GO:0090414	4	2	0.11	molybdate ion export from vacuole	0.00423422	13.5729
GO:0048461	4	2	0.11	flower structural organization	0.00423422	13.5729
GO:0010220	4	2	0.11	positive regulation of vernalization response	0.00423422	13.5729
GO:0090057	6	3	0.16	root radial pattern formation	0.000370574	13.5729
GO:0097548	3	2	0.08	seed abscission	0.0021557	18.0972
GO:0060772	3	2	0.08	leaf phyllotactic patterning	0.0021557	18.0972
GO:1901959	2	2	0.05	positive regulation of cutin biosynthetic process	0.000731696	27.1458
GO:0060774	2	2	0.05	auxin mediated signaling pathway involved in phyllotactic patterning	0.000731696	27.1458

## Sheet: Genotype-Treatment_Int_Up
GO_ID	Annotated	Significant	Expected	Term	pval	Enrichment
GO:0071456	448	3	0.8	cellular response to hypoxia	0.0436306	2.24369
GO:0046686	543	4	0.97	response to cadmium ion	0.0492148	2.46819
GO:0051259	236	3	0.42	protein complex oligomerization	0.00805126	4.2592
GO:0006457	236	3	0.42	protein folding	0.00805126	4.2592
GO:0042542	227	4	0.41	response to hydrogen peroxide	0.000610123	5.90409
GO:0010286	130	3	0.23	heat acclimation	0.00150105	7.73209
GO:0033273	57	2	0.1	response to vitamin	0.0351167	11.7564
GO:0046688	77	3	0.14	response to copper ion	0.000325853	13.0542
GO:0045471	77	3	0.14	response to ethanol	0.000325853	13.0542
GO:0046685	56	3	0.1	response to arsenic-containing substance	0.000126446	17.9495

## Sheet: Genotype-Treatment_Int_Down
GO_ID	Annotated	Significant	Expected	Term	pval	Enrichment
GO:0009737	943	4	1.33	response to abscisic acid	0.030126	1.27547
GO:0009826	704	5	0.99	unidimensional cell growth	0.026336	2.1356
GO:0042538	254	2	0.36	hyperosmotic salinity response	0.0486744	2.36766
GO:0009611	503	4	0.71	response to wounding	0.0044568	2.39119
GO:0048527	361	3	0.51	lateral root development	0.0190832	2.49883
GO:0048573	218	2	0.31	photoperiodism, flowering	0.0368902	2.75865
GO:0009860	194	2	0.27	pollen tube growth	0.0297711	3.09992
GO:0010200	184	2	0.26	response to chitin	0.0269914	3.26839
GO:0009751	347	4	0.49	response to salicylic acid	0.00281803	3.46619
GO:0009753	432	5	0.61	response to jasmonic acid	0.0269895	3.48024
GO:0009624	199	3	0.28	response to nematode	0.0024911	4.53305
GO:0010224	128	2	0.18	response to UV-B	0.0136366	4.69832
GO:0010167	86	2	0.12	response to nitrate	0.00634512	6.99284
GO:0009806	84	3	0.12	lignan metabolic process	0.00155542	10.739
GO:0010540	55	2	0.08	basipetal auxin transport	0.00264386	10.9343
GO:0010336	36	2	0.05	gibberellic acid homeostasis	0.00113913	16.7051
GO:0043201	34	2	0.05	response to leucine	0.00101603	17.6878
GO:0042938	32	2	0.05	dipeptide transport	0.000899771	18.7933
GO:0110126	30	2	0.04	phloem loading	0.000790401	20.0462
GO:0080052	30	2	0.04	response to histidine	0.000790401	20.0462
GO:0080053	30	2	0.04	response to phenylalanine	0.000790401	20.0462

## Sheet: Grey Module
GO_ID	Annotated	Significant	Expected	Term	pval	Enrichment
GO:0009737	943	4	1.06	response to abscisic acid	0.0152675	1.98973
GO:0009415	1037	5	1.17	response to water	0.00427741	2.26172
GO:0009611	503	3	0.57	response to wounding	0.0168316	2.79769
GO:0009753	432	3	0.49	response to jasmonic acid	0.011151	3.2575
GO:0009739	256	2	0.29	response to gibberellin	0.0325271	3.66469
GO:0042538	254	2	0.29	hyperosmotic salinity response	0.03206	3.69354
GO:0048527	361	3	0.41	lateral root development	0.0118884	3.89817
GO:0009751	347	3	0.39	response to salicylic acid	0.00609319	4.05545
GO:0048573	218	2	0.25	photoperiodism, flowering	0.0241385	4.30349
GO:0009624	199	2	0.22	response to nematode	0.020346	4.71437
GO:0009860	194	2	0.22	pollen tube growth	0.0193946	4.83588
GO:0010167	86	2	0.1	response to nitrate	0.00405166	10.9088
GO:0009806	84	2	0.09	lignan metabolic process	0.0457828	11.1686
GO:0010540	55	2	0.06	basipetal auxin transport	0.00167848	17.0575
GO:0010336	36	2	0.04	gibberellic acid homeostasis	0.000720619	26.06
GO:0043201	34	2	0.04	response to leucine	0.0006425	27.5929
GO:0042938	32	2	0.04	dipeptide transport	0.00056877	29.3175
GO:0110126	30	2	0.03	phloem loading	0.000499447	31.272
GO:0080052	30	2	0.03	response to histidine	0.000499447	31.272
GO:0080053	30	2	0.03	response to phenylalanine	0.000499447	31.272

## Sheet: Turquoise Module
GO_ID	Annotated	Significant	Expected	Term	pval	Enrichment
GO:0009651	948	11	6.24	response to salt stress	0.0446598	1.16302
GO:0060548	332	4	2.19	negative regulation of cell death	0.0425859	1.2076
GO:0046486	222	3	1.46	glycerolipid metabolic process	0.0258751	1.35447
GO:0044403	324	5	2.13	biological process involved in symbiotic interaction	0.0479747	1.54677
GO:0002237	230	5	1.51	response to molecule of bacterial origin	0.0129344	2.17893
GO:0046686	543	12	3.58	response to cadmium ion	0.0011572	2.21504
GO:0071456	448	10	2.95	cellular response to hypoxia	0.000655694	2.23729
GO:0009608	134	3	0.88	response to symbiont	0.0377782	2.24397
GO:0050821	148	4	0.97	protein stabilization	0.0162765	2.70894
GO:0046683	68	2	0.45	response to organophosphorus	0.0385535	2.94796
GO:0051259	236	8	1.55	protein complex oligomerization	4.03549e-06	3.39765
GO:0010037	53	2	0.35	response to carbon dioxide	0.0474999	3.78229
GO:0045036	48	2	0.32	protein targeting to chloroplast	0.0397028	4.17628
GO:0006457	236	10	1.55	protein folding	2.85392e-06	4.24707
GO:0042542	227	10	1.49	response to hydrogen peroxide	2.09347e-06	4.41545
GO:0051100	43	2	0.28	negative regulation of binding	0.0194233	4.6619
GO:0051085	42	2	0.28	chaperone cofactor-dependent protein refolding	0.0310762	4.77289
GO:0071585	39	2	0.26	detoxification of cadmium ion	0.027084	5.14004
GO:0010286	130	7	0.86	heat acclimation	2.20043e-05	5.39704
GO:0055073	29	2	0.19	cadmium ion homeostasis	0.0154778	6.91247
GO:0046688	77	6	0.51	response to copper ion	1.07668e-05	7.81019
GO:0045471	77	6	0.51	response to ethanol	1.07668e-05	7.81019
GO:0031542	23	2	0.15	positive regulation of anthocyanin biosynthetic process	0.00989278	8.71572
GO:0032092	21	2	0.14	positive regulation of protein binding	0.00828125	9.54579
GO:0051131	19	2	0.13	chaperone-mediated protein complex assembly	0.00680073	10.5506
GO:0046685	56	6	0.37	response to arsenic-containing substance	1.64346e-06	10.739
GO:2000029	13	2	0.09	regulation of proanthocyanidin biosynthetic process	0.00318217	15.4201
GO:0010161	12	2	0.08	red light signaling pathway	0.00270408	16.7051
GO:0002698	11	2	0.07	negative regulation of immune effector process	0.0129527	18.2238
